# Supplementary material for: A prognostic nomogram for papillary thyroid cancer lymph node metastasis based on immune score
Source: Front Endocrinol (Lausanne). 2022 Dec 1;13:993856. doi: 10.3389/fendo.2022.993856 (PMC9751967; doi:10.3389/fendo.2022.993856)
Supplement: Supplementary file 1 [file DataSheet_1.csv]

Unnamed: 0	histological_type_other_x	primary_lymph_node_presentation_assessment_x	ethnicity	age_at_initial_pathologic_diagnosis	batch_number	bcr	bcr_followup_barcode	bcr_followup_uuid	submitter_id	braf_gene_genotyping_outcome_lab_results_text	day_of_dcc_upload	day_of_form_completion	days_to_initial_pathologic_diagnosis	extrathyroid_carcinoma_present_extension_status	file_uuid	followup_case_report_form_submission_reason	genotype_analysis_performed_indicator	histological_type_other_y	history_of_neoadjuvant_treatment	i_131_first_administered_dose	i_131_subsequent_administered_dose	i_131_total_administered_dose	i_131_total_administered_preparation_technique	informed_consent_verified	lost_follow_up	lymph_node_examined_count	lymph_node_preoperative_scan_indicator	metastatic_neoplasm_confirmed_diagnosis_method_text	month_of_dcc_upload	month_of_form_completion	neoplasm_depth	neoplasm_length	neoplasm_width	number_of_lymphnodes_positive_by_he	other_dx	other_genotyping_outcome_lab_results_text	other_metastatic_site	pathologic_M	pathologic_N	pathologic_T	patient_id	patient_personal_medical_history_thyroid_other_specify_text	person_lifetime_risk_radiation_exposure_indicator	person_neoplasm_cancer_status	post_surgical_procedure_assessment_thyroid_gland_carcinoma_status	postoperative_rx_tx	primary_lymph_node_presentation_assessment_y	primary_neoplasm_focus_type	primary_thyroid_gland_neoplasm_location_anatomic_site
TCGA.BJ.A28W.01A	Thyroid Papillary Carcinoma - Classical/usual		WHITE	32	149.85.0	Nationwide Children's Hospital	TCGA-BJ-A28W-F45775	385A10EB-1491-45ED-924F-A33F00B1FB19	TCGA-BJ-A28W	p.V600E, c.1799T>A	22	22	0		CD6978C5-2EA1-439D-B5F8-4BCF03BA7CC6		YES		No					YES	NO	4			12	7	2.7	3	3	0	No			M0	N0	T2	A28W			TUMOR FREE	No imaging evidence of disease	NO	YES	Multifocal	Bilateral
TCGA.EM.A1CT.01A	Thyroid Papillary Carcinoma - Classical/usual			76	115.87.0	Nationwide Children's Hospital	TCGA-EM-A1CT-F32435	3BE61686-845C-45C0-8BD2-6B9945466250	TCGA-EM-A1CT		22	25	0	None	5F54B246-689B-42EB-AC43-7D02C4DFC9F4	Scheduled Follow-up Submission			No	100 mCi			rhTSH	YES		22			12	5	1.5	1.5	1.5	1	No			MX	N1b	T1b	A1CT			TUMOR FREE	No imaging evidence of disease	NO	YES	Unifocal	Right lobe
TCGA.EL.A4JZ.01A	Thyroid Papillary Carcinoma - Classical/usual	Ultrasound	WHITE	55	270.67.0	Nationwide Children's Hospital	TCGA-EL-A4JZ-F55622	B02FB0C3-BAE9-4DBA-9F0F-96C523D0EC1F	TCGA-EL-A4JZ		22	10	0	Minimal (T3)	6ED857F2-2349-44A9-ACC9-07792050B79A				No				Patient did not receive I-131 treatment	YES	NO	23	YES		12	1	1.5	2	1.6	6	No			M0	N1a	T3	A4JZ		NO	TUMOR FREE		NO	YES	Unifocal	Isthmus
TCGA.EL.A3CT.01A	Thyroid Papillary Carcinoma - Classical/usual	Ultrasound	WHITE	78	191.77.0	Nationwide Children's Hospital			TCGA-EL-A3CT		22		0	Moderate/Advanced (T4a)	EB120C49-20FA-4B71-9081-FEACBA0F3808				No					YES		17	YES		12		1	6	3	2	No			M0	N1a	T4a	A3CT		NO				YES	Unifocal	Left lobe
TCGA.ET.A2MY.01A	Thyroid Papillary Carcinoma - Classical/usual		BLACK OR AFRICAN AMERICAN	72	176.82.0	Nationwide Children's Hospital	TCGA-ET-A2MY-F36195	49D86A56-53E6-4A33-BD8E-2934FEAEC9DF	TCGA-ET-A2MY		22	23	0	None	11B005FE-5703-4E3A-AF56-AFB7333EDEC8		NO		No					YES	NO		NO		12	10	0.3	1.3	0.6		No			MX	NX	T1b	A2MY	hyperparathyroidism	NO	TUMOR FREE		NO	NO	Unifocal	Right lobe
TCGA.ET.A3DQ.01A	Thyroid Papillary Carcinoma - Follicular (>= 99% follicular patterned)	Ultrasound	WHITE	43	182.78.0	Nationwide Children's Hospital	TCGA-ET-A3DQ-F37103	8FBA7454-608D-479E-B0FF-CD0200233ECE	TCGA-ET-A3DQ		22	26	0	None	F19A4687-C2C7-4BF6-B4AA-E8B048DF7C11		NO		No				Patient did not receive I-131 treatment	YES	NO	2	YES		12	11		1		0	No			MX	N0	T1	A3DQ	hypothyroidism	NO	TUMOR FREE	No imaging evidence of disease	NO	YES	Multifocal	Right lobe
TCGA.ET.A3BS.01A	Thyroid Papillary Carcinoma - Classical/usual	Ultrasound	ASIAN	42	191.77.0	Nationwide Children's Hospital	TCGA-ET-A3BS-F36967	4574E624-4CED-4B12-84AC-BD3DA61F063A	TCGA-ET-A3BS		22	20	0	Minimal (T3)	D3782B83-C05F-4AC9-A5BA-F1ECE11D2835		NO		No	98.8 mCi		98.8 mCi	rhTSH	YES	NO	17	YES		12	11	3	5.5	5	8	No			MX	N1a	T3	A3BS		YES	TUMOR FREE		NO	YES	Multifocal	Left lobe
TCGA.EM.A4FM.01A	Thyroid Papillary Carcinoma - Classical/usual	UltrasoundCT with contrast		59	270.67.0	Nationwide Children's Hospital	TCGA-EM-A4FM-F63931	EB889A50-08B4-4C62-B3A7-88CCB4B34D78	TCGA-EM-A4FM		22	28	0	Minimal (T3)	F28E2123-08D9-4CD0-8F99-3485187571FD		NO		No	150		150	Thyroxine withdrawal	YES	NO	40	YES		12	8	2.1	3	2.5	12	No			MX	N1b	T3	A4FM		NO	WITH TUMOR	Persistent locoregional disease	NO	YES	Multifocal	Bilateral
TCGA.EL.A3CU.01A	Thyroid Papillary Carcinoma - Classical/usual	Ultrasound	WHITE	70	182.78.0	Nationwide Children's Hospital	TCGA-EL-A3CU-F41814	293E0FAD-62E5-45EC-BF00-10443D242D78	TCGA-EL-A3CU		22	29	0	None	C69FD48A-39C1-4207-8C47-ED67E283281F				No				Patient did not receive I-131 treatment	YES	NO	7	YES		12	3	1.5	7	4	4	No			M0	N1a	T1	A3CU		NO	TUMOR FREE		NO	YES	Multifocal
TCGA.DJ.A3UX.01A	Thyroid Papillary Carcinoma - Classical/usual	Ultrasound	WHITE	46	230.73.0	Nationwide Children's Hospital	TCGA-DJ-A3UX-F46858	65A90C59-4440-4AB1-A85B-FD88466BC246	TCGA-DJ-A3UX	V600E mutation detected	22	20	0	None	1B9C8A3C-A11F-465F-AB6F-3CA1DB4B84BC		YES		No					YES	YES	3	YES		12	8	0.3	0.5	0.4	0	No			M0	N0	T1	A3UX		NO				YES	Unifocal	Right lobe
TCGA.FE.A232.01A	Thyroid Papillary Carcinoma - Classical/usual		WHITE	44	126.82.0	Nationwide Children's Hospital	TCGA-FE-A232-F65720	5E39ADB3-605F-4582-B808-F6947A1C1BA8	TCGA-FE-A232		22	29	0	Minimal (T3)	F084DBF7-55C5-4FA9-A2C9-7397504FCCCB		NO		No	200		200	rhTSH	YES	NO	0	NO		12	9	2	3.5	3	0	No			MX	NX	T3	A232	Hyperthyroid	NO	TUMOR FREE	No imaging evidence of disease	YES	NO	Unifocal	Right lobe
TCGA.EM.A3FM.01A	Thyroid Papillary Carcinoma - Classical/usual	CT with contrast		57	205.75.0	Nationwide Children's Hospital	TCGA-EM-A3FM-F38987	44C68C70-0EE9-4BCF-8212-EE20501A03DC	TCGA-EM-A3FM		22	8	0	None	8CEDE706-2F54-41D5-96CA-9229B244989A		NO		No	100 mci		100 mci	rhTSH	YES	NO	53	YES		12	1	0.9	2.2	2	17	No			MX	N1b	T2	A3FM		NO	WITH TUMOR		NO	YES	Multifocal	Right lobe
TCGA.EM.A3AR.01A	Thyroid Papillary Carcinoma - Classical/usual	Ultrasound		41	197.76.0	Nationwide Children's Hospital	TCGA-EM-A3AR-F38798	1603F36C-5294-460A-A534-67F060AECDFD	TCGA-EM-A3AR		22	7	0	None	B4D3E22B-C270-45D4-ACA8-1F983355E147		NO		No	100 mci		100 mci	Thyroxine withdrawal	YES	NO	1	YES		12	1	0.7	1.2	1.1	1	No			MX	N1a	T1b	A3AR		NO	TUMOR FREE		NO	YES	Multifocal	Left lobe
TCGA.BJ.A0YZ.01A	Thyroid Papillary Carcinoma - Classical/usual	Ultrasound	WHITE	65	87.85.0	Nationwide Children's Hospital	TCGA-BJ-A0YZ-F19417	9AD164BE-6E91-4644-8DCA-D0B48782599F	TCGA-BJ-A0YZ		22	12	0	None	0CAE03C5-9593-430C-B092-3F932ECD89F1	Scheduled Follow-up Submission			No					YES			YES		12	12		3	0.5		No			M0	N0	T2	A0YZ		NO	TUMOR FREE	No imaging evidence of disease	NO		Unifocal	Right lobe
TCGA.EM.A2OY.01A	Thyroid Papillary Carcinoma - Follicular (>= 99% follicular patterned)			46	191.77.0	Nationwide Children's Hospital	TCGA-EM-A2OY-F38466	FCE8091B-0BF5-475A-8869-ED9E2CC7A91D	TCGA-EM-A2OY		22	20	0	None	ECBF9ED0-6B5F-44FA-93F9-F7CC0B403BA0		NO		No	75 mCI	none	75 mCI	rhTSH	YES	NO	1	NO		12	3	1.9	2.6	2.6	0	No			MX	N0	T2	A2OY		NO	TUMOR FREE	No imaging evidence of disease	NO	YES	Multifocal	Right lobe
TCGA.FE.A239.01A	Thyroid Papillary Carcinoma - Classical/usual	Ultrasound	WHITE	82	149.85.0	Nationwide Children's Hospital	TCGA-FE-A239-F29881	E5BC9B78-B87C-43E6-82CD-A3C39C70C847	TCGA-FE-A239		22	30	0	None	C212BD2B-BBDE-44D2-99A9-DB07C587F01A	Scheduled Follow-up Submission	NO		No	156.2 mCi		156.2 mCi	rhTSH	YES		2	YES		12	3	2.7	4.5	2.5	0	No			MX	N0	T3	A239		NO	WITH TUMOR	No imaging evidence of disease	NO	YES	Unifocal	Right lobe
TCGA.EL.A3MX.01A	Thyroid Papillary Carcinoma - Classical/usual	MRI with contrastMRI without contrast	WHITE	66	205.75.0	Nationwide Children's Hospital			TCGA-EL-A3MX		22		0	None	B2BB805E-9C4D-41C5-92AB-2E9BA9C3E458				No					YES		2	YES		12		4	6	5.5	0	No			M1	N1	T4	A3MX		NO				YES	Unifocal	Left lobe
TCGA.DJ.A4V2.01A	Thyroid Papillary Carcinoma - Classical/usual	Ultrasound		38	270.67.0	Nationwide Children's Hospital	TCGA-DJ-A4V2-F53053	95D3B5A7-5E77-447A-9222-9F5BE6981F25	TCGA-DJ-A4V2		22	9	0	None	17B0524F-7A91-4589-83F4-DC7D306BF8AD		NO		No					YES	YES	1	YES		12	12	1.5	3	2.5	0	No			M0	N0	T2	A4V2		NO				YES	Unifocal	Right lobe
TCGA.EL.A4K1.01A	Thyroid Papillary Carcinoma - Classical/usual	Ultrasound	WHITE	68	270.67.0	Nationwide Children's Hospital	TCGA-EL-A4K1-F42405	FC7A01D5-7FB2-490C-9F1B-F4A187DE8A0D	TCGA-EL-A4K1		22	18	0	None	BBCAF629-4C7D-45C0-9A1B-9CCF636D4EC4				No				Patient did not receive I-131 treatment	YES	NO	5	YES		12	4	2	3.4	2.4	3	No			M0	N1	T3	A4K1		NO	TUMOR FREE		NO	YES	Unifocal	Right lobe
TCGA.FK.A3SB.01A	Thyroid Papillary Carcinoma - Classical/usual		ASIAN	28	230.73.0	Nationwide Children's Hospital	TCGA-FK-A3SB-F65403	C8ACD9A1-FDDB-4D9B-AC7F-41E9992DD3FE	TCGA-FK-A3SB		22	23	0	Minimal (T3)	378A580C-5897-4A7D-B024-BB42B793EF09		NO		No				Patient did not receive I-131 treatment	YES	YES	14	NO		12	9		2		2	No			MX	N1a	T3	A3SB		NO	TUMOR FREE	No imaging evidence of disease	NO	YES	Unifocal	Right lobe
TCGA.DJ.A3VD.01A	Thyroid Papillary Carcinoma - Classical/usual	Ultrasound	WHITE	32	250.64.0	Nationwide Children's Hospital	TCGA-DJ-A3VD-F46943	2F7C573C-A9AF-4E13-BCCC-1A77925D5DF1	TCGA-DJ-A3VD		22	27	0	None	5F749172-29A9-4A77-A690-FDF4FD74500D		NO		No	124.1 mCi	0	124.1 mCi	rhTSH	YES	NO	14	YES		12	8	0.6	1.2	0.8	6	No			M0	N1a	T1b	A3VD		NO	TUMOR FREE	No imaging evidence of disease	NO	YES	Unifocal	Isthmus
TCGA.FE.A231.01A	Thyroid Papillary Carcinoma - Classical/usual	Ultrasound	WHITE	70	126.82.0	Nationwide Children's Hospital	TCGA-FE-A231-F42110	695AD0C5-EFB7-4BDE-88C8-6EE7A8B9549A	TCGA-FE-A231		22	11	0	None	D57E0ADE-DBDB-40C5-8637-21A6277284E5		NO		No					YES	NO	31	YES		12	4		9.4		16	No			MX	N1b	T3	A231		NO	TUMOR FREE		NO	YES	Unifocal	Right lobe
TCGA.KS.A4I9.01A				46	270.67.0	Nationwide Children's Hospital	TCGA-KS-A4I9-F59494	64A98C10-0941-4B90-8486-1B4FEF46403E	TCGA-KS-A4I9		22	13	0	None	83BEBDBA-705F-41D8-8E69-2CFC87336CB8				No	30 mCi		30 mCi		YES	NO	5	NO		12	5	1.6	1.7	1.3	0	No			M0	N0	T1b	A4I9			TUMOR FREE	No imaging evidence of disease	YES	YES	Unifocal	Isthmus
TCGA.ET.A39S.01A	Thyroid Papillary Carcinoma - Classical/usual		WHITE	27	182.78.0	Nationwide Children's Hospital	TCGA-ET-A39S-F36737	FAF56495-47BA-401B-8764-AE47353EA391	TCGA-ET-A39S		22	12	0	None	F9C9F16F-86B9-4FC9-9A60-2B31F945705B		NO		No					YES	NO	2	NO		12	11		1		0	No			MX	N0	T1	A39S		NO	TUMOR FREE			YES	Unifocal	Left lobe
TCGA.DJ.A2QB.01A	Thyroid Papillary Carcinoma - Follicular (>= 99% follicular patterned)	Ultrasound	ASIAN	53	182.78.0	Nationwide Children's Hospital	TCGA-DJ-A2QB-F64626	61F4D507-C508-4EE8-8058-8365D330917D	TCGA-DJ-A2QB		22	8	0	Minimal (T3)	3453AFD3-B1FE-4C0E-BFF5-98EE21B49EF8		NO		No	147.7 mCi		147.7 mCi	rhTSH	YES	NO	54	YES		12	9		1.6		5	No			M0	N1b	T3	A2QB		NO	TUMOR FREE	No imaging evidence of disease	NO	YES	Multifocal	Bilateral
TCGA.H2.A3RH.01A				41	224.70.0	Nationwide Children's Hospital	TCGA-H2-A3RH-F38752	95042564-D229-4102-8B22-4A7AD26B5795	TCGA-H2-A3RH		22	21	0	None	DC94B45F-0002-44FB-A8FD-C4732E1A50C4				No	107 mCi		107 mCi	rhTSH	YES	NO	3			12	12		1.7		0	No			M0	N0	T1b	A3RH	During annual exam irregularity in thyroid noted.	NO	TUMOR FREE	No imaging evidence of disease	NO	YES	Multifocal	Left lobe
TCGA.CE.A484.01A	Thyroid Papillary Carcinoma - Classical/usual		ASIAN	37	253.64.0	Nationwide Children's Hospital	TCGA-CE-A484-F69730	E66CBACB-3A45-4FA6-922B-7EFD230860EA	TCGA-CE-A484		22	16	0	None	B0BD883C-2B5A-47B9-A2E0-3AD32714AAF7				No					YES	NO	4	NO		12	1	2	5	2	2	No			M0	N1	T2	A484		NO	TUMOR FREE	No imaging evidence of disease	NO	YES	Unifocal	Right lobe
TCGA.ET.A39M.01A	Thyroid Papillary Carcinoma - Classical/usual	Ultrasound	WHITE	34	182.78.0	Nationwide Children's Hospital	TCGA-ET-A39M-F36636	D0291E41-5C3D-41B3-985A-BED955BBBC73	TCGA-ET-A39M		22	7	0	None	C7BCA676-92A5-4FC0-A81E-1B15A994138A		NO		No					YES	NO		YES		12	11	1.5	4	3.5		No			MX	NX	T2	A39M		YES	TUMOR FREE		NO	NO	Unifocal	Left lobe
TCGA.EL.A4KD.01A	Thyroid Papillary Carcinoma - Classical/usual		WHITE	41	270.67.0	Nationwide Children's Hospital	TCGA-EL-A4KD-F55995	53B08B05-7A59-4A5A-863A-571A418A6FAD	TCGA-EL-A4KD		22	23	0	Minimal (T3)	B8F26540-4FA6-4D89-8F5C-E376B8F19DFF				No				Patient did not receive I-131 treatment	YES	NO	18	YES		12	1	2	4.5	3.5	4	No			M0	N1	T3	A4KD		NO	TUMOR FREE		NO	YES	Unifocal	Left lobe
TCGA.DO.A1K0.01A	Thyroid Papillary Carcinoma - Classical/usual	Ultrasound	WHITE	30	115.87.0	Nationwide Children's Hospital	TCGA-DO-A1K0-F30567	6821F75A-AE47-4833-ACFC-B5F978C905C1	TCGA-DO-A1K0		22	12	0	Minimal (T3)	B4264148-2434-461D-AF34-043154CBD397	Scheduled Follow-up Submission	NO		No	153.8 mCi		153.8 mCi	Thyroxine withdrawal	YES		14	YES		12	4	2.7	4.2	4.1	9	No			MX	N1b	T3	A1K0		NO	WITH TUMOR	No imaging evidence of disease	YES	YES	Multifocal	Bilateral
TCGA.FY.A3BL.01A	Thyroid Papillary Carcinoma - Classical/usual		WHITE	29	182.78.0	Nationwide Children's Hospital	TCGA-FY-A3BL-F58952	CDF3A721-6E50-4186-A927-6A32447CB269	TCGA-FY-A3BL		22	29	0	None	99644DF8-36A5-4394-BB7E-5EB852A109EB				No				Patient did not receive I-131 treatment	YES	NO				12	4			1.3		No			M0	NX	T1	A3BL			TUMOR FREE	No imaging evidence of disease	NO	NO		Right lobe
TCGA.J8.A3YE.01A				31	250.64.0	Nationwide Children's Hospital			TCGA-J8-A3YE		22		0	Minimal (T3)	C3A175C6-9262-4258-BE60-C54A69748FE2		NO		No					YES		4	YES		12			3.5		1	No			M0	N1	T3	A3YE		NO				YES	Unifocal	Left lobe
TCGA.FE.A3PD.01A	Thyroid Papillary Carcinoma - Follicular (>= 99% follicular patterned)		WHITE	17	224.70.0	Nationwide Children's Hospital	TCGA-FE-A3PD-F42081	71B3D792-A976-4D9E-8474-67EAC3A4C910	TCGA-FE-A3PD		22	10	0	None	37FBC7AA-BBB1-4EEC-9DA8-A7FBA4CDC80E				No	150			rhTSH	YES	NO	3	NO		12	4	1.7	2.3	1.8	0	No			MX	N0	T2	A3PD		NO	TUMOR FREE	No imaging evidence of disease	NO	YES	Unifocal	Left lobe
TCGA.EM.A3FR.01A	Thyroid Papillary Carcinoma - Classical/usual	Ultrasound		55	224.70.0	Nationwide Children's Hospital	TCGA-EM-A3FR-F39021	D0628F07-88DE-4BD2-9973-6340CBC70734	TCGA-EM-A3FR		22	9	0	None	EB0F43BE-2264-4A12-9A8B-AFB66A00791B		NO		No	75 mci		75 mci	Thyroxine withdrawal	YES	NO	7	YES		12	1	1.9	3	2	2	No			MX	N1a	T2	A3FR		NO			NO	YES	Multifocal	Left lobe
TCGA.EM.A2P3.01A	Thyroid Papillary Carcinoma - Classical/usual	Ultrasound		47	191.77.0	Nationwide Children's Hospital	TCGA-EM-A2P3-F38497	4CC14A74-8AC4-403F-A12C-26000E16007B	TCGA-EM-A2P3		22	20	0	None	937C2F31-7F16-41AA-A23C-305245723942		NO		No				Patient did not receive I-131 treatment	YES	NO		YES		12	3	0.9	1.4	1		No			MX	NX	T1b	A2P3		NO	TUMOR FREE		NO	NO	Multifocal	Right lobe
TCGA.EM.A4FQ.01A	Thyroid Papillary Carcinoma - Follicular (>= 99% follicular patterned)	CT with contrast		42	270.67.0	Nationwide Children's Hospital	TCGA-EM-A4FQ-F63934	A18DC59A-8487-433D-9D4D-CDBFF507954E	TCGA-EM-A4FQ		22	28	0	None	52F305F2-472A-427E-BF45-848D53541B17		NO		No	125		125	rhTSH	YES	NO	55	YES		12	8	3	3.5	3	17	No			MX	N1	T2	A4FQ		NO	TUMOR FREE	No imaging evidence of disease	NO	YES	Multifocal	Right lobe
TCGA.E8.A3X7.01A	Thyroid Papillary Carcinoma - Classical/usual		WHITE	57	237.68.0	Nationwide Children's Hospital	TCGA-E8-A3X7-F53302	6F1BF0D4-65AE-48CA-90EC-2FA536285389	TCGA-E8-A3X7		22	10	0	Moderate/Advanced (T4a)	582BD34C-F5D0-4726-B7A9-92931831A0A2				No				Patient did not receive I-131 treatment	YES	NO		NO		12	12		1			No			M0	N0	T4a	A3X7		NO	TUMOR FREE		NO	NO	Multifocal	Right lobe
TCGA.DJ.A2PO.01A	Thyroid Papillary Carcinoma - Classical/usual	Ultrasound	WHITE	54	182.78.0	Nationwide Children's Hospital	TCGA-DJ-A2PO-F30161	EC375A03-E03B-4BCA-91BF-816F3A111FB7	TCGA-DJ-A2PO		22	3	0	None	23A89880-4449-4EC4-81B3-300B4C0248E5	Scheduled Follow-up Submission	NO		No				Patient did not receive I-131 treatment	YES		4	YES		12	4	0.6	0.6	0.6	0	No			M0	N0	T1a	A2PO		NO	TUMOR FREE	No imaging evidence of disease	NO	YES	Multifocal	Bilateral
TCGA.DO.A1JZ.01A	Thyroid Papillary Carcinoma - Follicular (>= 99% follicular patterned)	Ultrasound	BLACK OR AFRICAN AMERICAN	23	115.87.0	Nationwide Children's Hospital	TCGA-DO-A1JZ-F30565	A7859ED3-CD76-46A4-B76C-4BDB41BE1C21	TCGA-DO-A1JZ		22	13	0	None	99A719C8-D236-4E45-95C9-A804B2319151	Scheduled Follow-up Submission	NO		No	98.3 mCi		98.3 mCi	Thyroxine withdrawal	YES			YES		12	2	2.5	3.3	3		No			MX	NX	T2	A1JZ		NO	TUMOR FREE	No imaging evidence of disease	YES	NO	Unifocal	Left lobe
TCGA.BJ.A45F.01A	Thyroid Papillary Carcinoma - Classical/usual	Ultrasound	WHITE	59	253.64.0	Nationwide Children's Hospital	TCGA-BJ-A45F-F64573	03F59AD6-45C7-43FC-91EE-516060A5E2BE	TCGA-BJ-A45F	Negative	22	4	0		77B41085-20A3-4920-9BFA-F3F73335077E		YES		No					YES	YES		YES		12	9	1.5	1.5	1.5		No			M0	N0	T1b	A45F			TUMOR FREE		NO	NO	Unifocal	Right lobe
TCGA.EM.A22K.01A	Thyroid Papillary Carcinoma - Classical/usual	CT with contrast		46	171.87.0	Nationwide Children's Hospital	TCGA-EM-A22K-F32366	0FE5BB46-6A32-4C6C-8262-CD26C598EA04	TCGA-EM-A22K		22	18	0	None	626DC05F-6D9B-4D7B-88DC-4E6AAE439582	Scheduled Follow-up Submission	NO		No	100 mCi			Thyroxine withdrawal	YES		83	YES		12	5	0.6	1.1	0.8	10	No			MX	N1b	T1b	A22K		NO	TUMOR FREE	No imaging evidence of disease	NO	YES	Multifocal	Left lobe
TCGA.FY.A3NN.01A				48	205.75.0	Nationwide Children's Hospital			TCGA-FY-A3NN		22		0	None	41A5CD5D-B869-4D83-AE9C-3E7A5B7852E5				No					YES		4	YES		12			2		2	No			MX	N1a	T1b	A3NN						YES	Unifocal	Right lobe
TCGA.J8.A3O0.01A				38	205.75.0	Nationwide Children's Hospital	TCGA-J8-A3O0-F41856	06B9EE0F-FADE-4AF5-97D8-84A40277B29A	TCGA-J8-A3O0		22	2	0	None	AB1A70AD-FD33-482A-B348-3F40DE1BC2C2		NO		No				Patient did not receive I-131 treatment	YES	NO	3	NO		12	4	2.5	2.8	2.7	0	No			M0	N0	T2	A3O0	Nodules	NO	TUMOR FREE		NO	YES	Unifocal	Right lobe
TCGA.EL.A3TA.01A	Thyroid Papillary Carcinoma - Classical/usual	Ultrasound	WHITE	42	230.73.0	Nationwide Children's Hospital	TCGA-EL-A3TA-F41501	41813B4D-4B5D-4FB3-877F-BC2F3BA4EEFA	TCGA-EL-A3TA		22	20	0	None	EE91D80A-8F8E-43D4-B369-01A528477AC5				No				Patient did not receive I-131 treatment	YES	NO		YES		12	3	2	7.5	3		No			M0	N0	T2	A3TA		NO	TUMOR FREE		NO	NO	Unifocal	Left lobe
TCGA.FY.A3R6.01A				57	224.70.0	Nationwide Children's Hospital	TCGA-FY-A3R6-F66156	BC724E47-DFA6-446C-B6B8-AFDFB60E4638	TCGA-FY-A3R6		22	3	0	None	D1176E94-32BA-44D6-B935-7F43EC1C7A54				No					YES	NO	30	YES		12	10		2.2		5	No			MX	N1b	T2	A3R6			TUMOR FREE	No imaging evidence of disease	NO	YES	Multifocal	Left lobe
TCGA.EM.A3SZ.01A	Thyroid Papillary Carcinoma - Classical/usual	CT with contrast		42	237.68.0	Nationwide Children's Hospital	TCGA-EM-A3SZ-F41542	09850DF2-CD02-4E58-8F08-EF1C0743CDB0	TCGA-EM-A3SZ		22	20	0	None	8CD93191-DA8A-4133-828A-B44EFDEA31E0		NO		No				Patient did not receive I-131 treatment	YES	NO	4	YES		12	3	1.6	2.6	1.6	0	No			MX	N0	T2	A3SZ		NO	TUMOR FREE		NO	YES	Multifocal	Right lobe
TCGA.J8.A3YG.01A				54	237.68.0	Nationwide Children's Hospital			TCGA-J8-A3YG	positive	22		0	None	F99928F1-56E4-4023-99F0-8D16F4455C5C		YES		No					YES		9	YES		12		1.6	2.5	2	6	No			M0	N1a	T2	A3YG		NO				YES	Multifocal	Bilateral
TCGA.DJ.A4UL.01A	Thyroid Papillary Carcinoma - Classical/usual	Ultrasound	WHITE	68	270.67.0	Nationwide Children's Hospital	TCGA-DJ-A4UL-F52399	89D5C001-EE7F-4867-BBAE-A98F3692910E	TCGA-DJ-A4UL		22	3	0	None	17AAA7BF-5433-4834-BCB5-23175D769D47		NO		No				Patient did not receive I-131 treatment	YES	NO	3	YES		12	1	0.6	1.1	0.7	0	No			M0	N0	T1b	A4UL		NO	TUMOR FREE	No imaging evidence of disease	NO	YES	Multifocal	Left lobe
TCGA.DJ.A1QF.01A	Thyroid Papillary Carcinoma - Classical/usual	Ultrasound	WHITE	61	126.82.0	Nationwide Children's Hospital	TCGA-DJ-A1QF-F29310	33E53414-DE7B-43A8-9D72-4ADFF3391CDB	TCGA-DJ-A1QF		22	14	0	None	DB6B5877-BA93-4783-99D4-CA2738CB3219	Scheduled Follow-up Submission	NO		No				Patient did not receive I-131 treatment	YES			YES		12	3	2.5	2.9	2.6		No			M0	N0	T2	A1QF		NO	TUMOR FREE	No imaging evidence of disease	NO	NO	Multifocal	Right lobe
TCGA.EM.A4FO.01A	Thyroid Papillary Carcinoma - Classical/usual	CT with contrast		72	270.67.0	Nationwide Children's Hospital	TCGA-EM-A4FO-F63960	9E452CFB-41F2-45C9-A74D-7F40EB27D484	TCGA-EM-A4FO		22	29	0	None	3B2B8D50-36E8-44D8-8FBB-54A9DC340864		NO		No	100mCi		100mCi	rhTSH	YES	NO	6	YES		12	8		1.1	0.9	0	No			MX	N0	T1b	A4FO		NO	TUMOR FREE	No imaging evidence of disease	NO	YES	Multifocal	Left lobe
TCGA.DJ.A3VL.01A	Thyroid Papillary Carcinoma - Follicular (>= 99% follicular patterned)	Ultrasound	WHITE	38	250.64.0	Nationwide Children's Hospital	TCGA-DJ-A3VL-F46957	A6E23E53-8091-42F6-B629-DFFBFB447E3F	TCGA-DJ-A3VL		22	27	0	None	C8C6156F-5835-4C2B-A776-9C73E298B175		NO		No				Patient did not receive I-131 treatment	YES	NO	1	YES		12	8	0.5	0.6	0.5	0	No			M0	N0	T1a	A3VL	hypothyroidism	NO	TUMOR FREE	No imaging evidence of disease	NO	YES	Unifocal	Right lobe
TCGA.DJ.A3UN.01A	Thyroid Papillary Carcinoma - Classical/usual	Ultrasound	WHITE	51	230.73.0	Nationwide Children's Hospital	TCGA-DJ-A3UN-F46651	AFAC259D-9C30-4AFD-85CF-90A79992D20F	TCGA-DJ-A3UN		22	23	0	None	9657A446-D85E-4035-9058-3C86432437E7		NO		No				Patient did not receive I-131 treatment	YES	NO	3	YES		12	8	0.9	1	1	0	No			M0	N0	T1b	A3UN		NO	TUMOR FREE	No imaging evidence of disease	NO	YES	Multifocal	Left lobe
TCGA.EL.A3CV.01A	Thyroid Papillary Carcinoma - Classical/usual	CT with contrast	WHITE	40	182.78.0	Nationwide Children's Hospital	TCGA-EL-A3CV-F41819	FC6015AA-55A5-4CC6-8CE4-1A5E0A3E4298	TCGA-EL-A3CV		22	29	0	Minimal (T3)	D24DF4D9-E07C-4E7E-93AD-3EE3BC475F8A				No					YES	YES	38	YES		12	3	4	5	3.5	9	No			M0	N1b	T3	A3CV		NO				YES	Multifocal	Bilateral
TCGA.MK.A4N9.01A				41	270.67.0	Nationwide Children's Hospital	TCGA-MK-A4N9-F57313	7C0FB048-DDDE-4018-9777-B4377A303D1A	TCGA-MK-A4N9		22	10	0	Minimal (T3)	CD61A34D-81C0-42A7-9024-72625FCEFD42		NO		No	123.3 mCi			Thyroxine withdrawal	YES	NO	9	YES		12	3	1.6	3.5	2.6	1	No			M0	N1	T3	A4N9		NO	TUMOR FREE	No imaging evidence of disease	YES	YES	Multifocal	Bilateral
TCGA.EM.A3FK.01A	Thyroid Papillary Carcinoma - Classical/usual	CT with contrast		30	205.75.0	Nationwide Children's Hospital	TCGA-EM-A3FK-F38983	AC47B6E4-DC08-4A8F-9845-63421A3D6581	TCGA-EM-A3FK		22	8	0	None	2B405A37-DD24-4A99-BE90-6C9296FC3D4A		NO		No	125 mci		125 mci	rhTSH	YES	NO	25	YES		12	1		1.2		17	No			MX	N1b	T1b	A3FK		NO		Persistent locoregional disease	YES	YES	Multifocal	Isthmus
TCGA.DJ.A2Q2.01A	Thyroid Papillary Carcinoma - Follicular (>= 99% follicular patterned)	Ultrasound	WHITE	57	182.78.0	Nationwide Children's Hospital	TCGA-DJ-A2Q2-F71917	687AA099-0578-4D99-9D26-CC0530BA67A9	TCGA-DJ-A2Q2		22	31	0	None	BCF47EFE-51E5-4EE0-A082-DF8B7064AEC1		NO		No	73.24 mCi		73.24 mCi	rhTSH	YES	NO	1	YES		12	3	2	4.9	3.5	0	No			M0	N0	T3	A2Q2		YES	TUMOR FREE	No imaging evidence of disease	NO	YES	Unifocal	Right lobe
TCGA.FE.A3PB.01A	Thyroid Papillary Carcinoma - Classical/usual		WHITE	33	224.70.0	Nationwide Children's Hospital	TCGA-FE-A3PB-F42068	B63C478D-823C-4559-85FA-13CEEB4AA466	TCGA-FE-A3PB		22	10	0	Minimal (T3)	598B08AC-5815-40A4-9293-136CB685D523				No	126			Thyroxine withdrawal	YES	YES	5	NO		12	4	0.6	1	0.7	5	No			MX	N1a	T3	A3PB		NO	TUMOR FREE	No imaging evidence of disease	NO	YES	Unifocal	Right lobe
TCGA.EL.A4KG.01A	Thyroid Papillary Carcinoma - Classical/usual	Ultrasound	WHITE	35	270.67.0	Nationwide Children's Hospital	TCGA-EL-A4KG-F57286	A38CB2AF-1AC9-4E7B-ADB4-F94C3E817141	TCGA-EL-A4KG		22	7	0	Minimal (T3)	6B312220-1759-4B9A-9046-3F0362DBA66D				No				Patient did not receive I-131 treatment	YES	NO	1	YES		12	3	1.5	3.5	3	0	No			M0	N0	T3	A4KG		NO	TUMOR FREE		NO	YES	Unifocal	Right lobe
TCGA.DJ.A3UV.01A	Thyroid Papillary Carcinoma - Classical/usual	Ultrasound	WHITE	18	230.73.0	Nationwide Children's Hospital	TCGA-DJ-A3UV-F46855	C31ECD21-D02F-4AF5-87FF-E558F5156C93	TCGA-DJ-A3UV		22	27	0	None	56C63FD7-8E4C-49CB-B106-96E7339527A8				No				Patient did not receive I-131 treatment	YES	NO	2	YES		12	8	0.6	0.8	0.6	0	Yes			M0	N0	T1	A3UV		YES	TUMOR FREE	No imaging evidence of disease	NO	YES	Unifocal	Left lobe
TCGA.EM.A3AP.01A	Thyroid Papillary Carcinoma - Follicular (>= 99% follicular patterned)	Ultrasound		31	197.76.0	Nationwide Children's Hospital	TCGA-EM-A3AP-F38796	A332EA0B-61CE-45A1-9EBC-DEC68EFCA275	TCGA-EM-A3AP		22	7	0	None	FBBBD4CA-0489-4633-886F-A37F06B67D24		NO		No				Patient did not receive I-131 treatment	YES	NO		YES		12	1	2.1	3.6	3.2		No			MX	NX	T2	A3AP		NO			NO	NO	Unifocal	Left lobe
TCGA.EL.A4JX.01A	Thyroid Papillary Carcinoma - Classical/usual	Ultrasound	BLACK OR AFRICAN AMERICAN	31	270.67.0	Nationwide Children's Hospital	TCGA-EL-A4JX-F68689	14D61BCF-9158-48F9-9856-1503AA1D23E3	TCGA-EL-A4JX		22	12	0	None	79241617-84F3-4259-A2CC-1677B5280403				No					YES	YES	1	YES		12	12	2.6	4	3	0	No			MX	N0	T3	A4JX	Hashimoto thyroiditis	NO	TUMOR FREE		NO	YES	Unifocal	Right lobe
TCGA.DJ.A2Q5.01A	Thyroid Papillary Carcinoma - Classical/usual	Ultrasound	WHITE	51	176.82.0	Nationwide Children's Hospital	TCGA-DJ-A2Q5-F64615	D81840CB-972C-4379-9095-EBD77F4724B2	TCGA-DJ-A2Q5		22	8	0	None	5CE1313F-B664-4717-AC19-AD4A3EEEC86B		NO		No	152.92 mCi		152.92 mCi	rhTSH	YES	NO	5	YES		12	9	2.5	4	2.7	2	No			M0	N1b	T2	A2Q5		NO	TUMOR FREE	No imaging evidence of disease	NO	YES	Unifocal	Left lobe
TCGA.EL.A3ZK.01A	Thyroid Papillary Carcinoma - Classical/usual	Ultrasound	WHITE	41	250.64.0	Nationwide Children's Hospital	TCGA-EL-A3ZK-F41549	E62E8EEC-16C3-400C-9B79-495273DA82B2	TCGA-EL-A3ZK		22	20	0	None	D7DD2B3F-DC75-4AF3-AFAF-0E17F5489AE0				No			150 mCi	Thyroxine withdrawal	YES	NO	16	YES		12	3	1.2	2.4	2.5	2	No			M0	N1	T2	A3ZK		NO	TUMOR FREE		NO	YES	Unifocal	Right lobe
TCGA.ET.A3BT.01A	Thyroid Papillary Carcinoma - Tall Cell (>= 50% tall cell features)	Ultrasound	WHITE	60	182.78.0	Nationwide Children's Hospital	TCGA-ET-A3BT-F36974	469EB8BE-5351-48D4-B9C4-9D2F21C905BE	TCGA-ET-A3BT		22	20	0	None	63A6AEA4-256A-4F0E-8680-1B885629C06E		NO		No	76.1 mCi		76.1 mCi	rhTSH	YES	NO	7	YES		12	11	1.3	2.5	1.8	2	No			MX	N1b	T2	A3BT	Graves disease	YES	TUMOR FREE	No imaging evidence of disease	NO	YES	Unifocal	Isthmus
TCGA.FE.A22Z.01A	Thyroid Papillary Carcinoma - Follicular (>= 99% follicular patterned)	MRI with contrast	WHITE	61	149.85.0	Nationwide Children's Hospital	TCGA-FE-A22Z-F42084	E338B198-CDB2-4F54-94E4-9D7E261D48D9	TCGA-FE-A22Z		22	12	0	Moderate/Advanced (T4a)	12EA4D00-9A81-4EF6-B7A1-5CAA04A48FEB		NO		No					YES	NO	6	YES		12	4	3	6.5	5	5	No			MX	N1	T4a	A22Z		NO	WITH TUMOR		NO	YES	Unifocal	Left lobe
TCGA.EL.A3ZP.01A	Thyroid Papillary Carcinoma - Classical/usual	CT with contrast	WHITE	19	250.64.0	Nationwide Children's Hospital	TCGA-EL-A3ZP-F41543	2FEA01DB-7682-4AC0-981A-5AAD71473FFD	TCGA-EL-A3ZP		22	20	0	Moderate/Advanced (T4a)	1EE1384C-A743-4021-AFF8-C4C3D9F3FF2E				No			150 mCi	Thyroxine withdrawal	YES	NO	47	YES		12	3	1.2	2.6	2.1	9	No			M0	N1	T4	A3ZP		NO	TUMOR FREE		NO	YES	Unifocal	Right lobe
TCGA.BJ.A0ZE.01A	Thyroid Papillary Carcinoma - Classical/usual	UltrasoundCT without contrast	WHITE	63	87.85.0	Nationwide Children's Hospital	TCGA-BJ-A0ZE-F19457	FA8149AF-015F-404B-8CA8-26EE80E77185	TCGA-BJ-A0ZE		22	12	0	Minimal (T3)	CF3CD010-9208-4A64-81DC-781B5201A65D	Scheduled Follow-up Submission	YES		No	155.6 MCI			Thyroxine withdrawal	YES			YES		12	12	5	5.7	5.3		No			M0	N0	T3	A0ZE		NO	TUMOR FREE	No imaging evidence of disease	NO		Unifocal	Right lobe
TCGA.EM.A3SY.01A	Thyroid Papillary Carcinoma - Follicular (>= 99% follicular patterned)			36	237.68.0	Nationwide Children's Hospital	TCGA-EM-A3SY-F41545	88E73525-5A69-476F-986A-19F2F656861A	TCGA-EM-A3SY		22	20	0	None	56EE3ADA-E473-48EB-ABAE-E17EEB2947C5		NO		No				Patient did not receive I-131 treatment	YES	NO		NO		12	3	1.2	1.4	1.3		No			MX	NX	T1b	A3SY		NO	TUMOR FREE	No imaging evidence of disease	NO	NO	Unifocal	Right lobe
TCGA.FY.A3R9.01A				66	224.70.0	Nationwide Children's Hospital	TCGA-FY-A3R9-F42782	89BD22B3-2086-4BA8-9250-B339D0F3B308	TCGA-FY-A3R9		22	30	0	None	17757116-0C7E-4BD4-B6D8-D4054B2563AF				No				Patient did not receive I-131 treatment	YES	NO	1	NO		12	4		0.7		0	No			MX	N0	T1a	A3R9			TUMOR FREE	No imaging evidence of disease	YES	YES	Multifocal	Bilateral
TCGA.DJ.A4UT.01A	Thyroid Papillary Carcinoma - Classical/usual	Ultrasound	WHITE	32	270.67.0	Nationwide Children's Hospital	TCGA-DJ-A4UT-F53028	FF30B598-9678-42B1-9756-46DC63FDADC4	TCGA-DJ-A4UT		22	3	0	None	71E7F57C-F8CF-4C0C-AA13-AC5D59A98C12		NO		No				Patient did not receive I-131 treatment	YES	NO		YES		12	1	0.6	1	0.6		No			M0	N0	T1a	A4UT		NO	TUMOR FREE	No imaging evidence of disease	NO	NO	Multifocal	Right lobe
TCGA.DJ.A13W.01A	Thyroid Papillary Carcinoma - Follicular (>= 99% follicular patterned)	Ultrasound	WHITE	45	87.85.0	Nationwide Children's Hospital	TCGA-DJ-A13W-F63917	88354F8C-6BC7-45D8-A50B-6F7F03A8DBC4	TCGA-DJ-A13W		22	21	0	None	66A8633E-9E49-40C0-9DB2-4AE6013BCEB0		NO		No				Patient did not receive I-131 treatment	YES	NO	3	YES		12	8	1.2	2	1.4	0	No			M0	N0	T1b	A13W		NO	TUMOR FREE	No imaging evidence of disease	NO	YES	Multifocal	Left lobe
TCGA.DJ.A4UR.01A	Thyroid Papillary Carcinoma - Follicular (>= 99% follicular patterned)	Ultrasound	ASIAN	36	270.67.0	Nationwide Children's Hospital	TCGA-DJ-A4UR-F53017	E9D9CF5B-D0D7-4339-A325-0CBD27E18821	TCGA-DJ-A4UR		22	6	0	Minimal (T3)	93D18B8D-70D9-47C1-995B-5DF163123ED3		NO		No	154.0 mCi		154.0 mCi	rhTSH	YES	NO	23	YES		12	2		2		11	No			M1	N1b	T3	A4UR		NO	WITH TUMOR	No imaging evidence of disease	NO	YES	Unifocal	Right lobe
TCGA.E8.A242.01A	Thyroid Papillary Carcinoma - Classical/usual		WHITE	56	149.85.0	Nationwide Children's Hospital	TCGA-E8-A242-F55470	23E43B63-6AFB-4109-8528-D482F0AF041D	TCGA-E8-A242		22	7	0	Minimal (T3)	30ECEC46-81F0-46BB-813A-A1BA4C6F4245				No	50.1	0	50.1		YES	NO	1	NO		12	1		1.8		0	No			MX	N0	T3	A242		NO	TUMOR FREE	Persistent locoregional disease	YES	YES	Unifocal	Left lobe
TCGA.EL.A3MZ.01A	Thyroid Papillary Carcinoma - Classical/usual	MRI without contrast	WHITE	66	205.75.0	Nationwide Children's Hospital			TCGA-EL-A3MZ		22		0	Moderate/Advanced (T4a)	15714E20-7819-4160-B85F-95AEFE7CB0C2				No					YES		2	YES		12		2	3.6	2.5	1	No			MX	N1	T4	A3MZ		NO				YES	Unifocal	Left lobe
TCGA.ET.A39N.01A	Thyroid Papillary Carcinoma - Classical/usual		WHITE	35	182.78.0	Nationwide Children's Hospital	TCGA-ET-A39N-F36638	69165966-26AB-412A-AA8A-F501183CF367	TCGA-ET-A39N		22	7	0	None	D8811F58-82F3-439C-9D84-57AD9C65F4FA		NO		No					YES	NO		NO		12	11	3	5	3		No			MX	NX	T3	A39N		NO	TUMOR FREE		NO	NO	Unifocal	Right lobe
TCGA.EM.A2CM.01A				62	171.87.0	Nationwide Children's Hospital	TCGA-EM-A2CM-F37085	FABE9994-1369-48E3-A5D0-836C3661E787	TCGA-EM-A2CM		22	23	0	None	D60A81AA-1535-420B-848C-5E5E6D385625		NO	Poorly Differentiated Oncocytic Carcinoma	No	125		125	Thyroxine withdrawal	YES	NO	3	YES		12	11	3.9	9.6	7.2	0	No			MX	N0	T3	A2CM	Hypothyroidism	NO	WITH TUMOR	No imaging evidence of disease	NO	YES	Unifocal	Left lobe
TCGA.FE.A237.01A	Thyroid Papillary Carcinoma - Classical/usual		WHITE	19	149.85.0	Nationwide Children's Hospital	TCGA-FE-A237-F67628	B7B3940F-6DC5-4553-9568-A2B1C4C4590A	TCGA-FE-A237		22	7	0	Minimal (T3)	67E01C92-E76A-4F9F-8FB2-1593FB105EFB		NO		No	156.4		156.4	Thyroxine withdrawal	YES	NO	5	NO		12	11	3	3.5	3	3	No			MX	N1	T3	A237		NO	TUMOR FREE	No imaging evidence of disease	NO	YES	Multifocal	Bilateral
TCGA.DJ.A13S.01A	Thyroid Papillary Carcinoma - Follicular (>= 99% follicular patterned)	Ultrasound	WHITE	19	87.85.0	Nationwide Children's Hospital	TCGA-DJ-A13S-F28681	F9AE52D8-79A9-4DC7-8FF5-8B14C934F8E2	TCGA-DJ-A13S		22	28	0	None	63638394-B982-4C2A-9C16-9C1CCCC8DF08	Scheduled Follow-up Submission	NO		No				Patient did not receive I-131 treatment	YES			YES		12	2	1.7	1.8	1.8		No			M0	N0	T1b	A13S		NO	TUMOR FREE	No imaging evidence of disease	NO	NO	Unifocal	Right lobe
TCGA.BJ.A2NA.01A	Thyroid Papillary Carcinoma - Classical/usual	Ultrasound	WHITE	77	182.78.0	Nationwide Children's Hospital	TCGA-BJ-A2NA-F45935	2021460B-0383-478B-99F5-69FF0D67DBFB	TCGA-BJ-A2NA		22	26	0	Minimal (T3)	0179CA74-9FF4-471B-B150-0F7E882EC942		NO		No					YES	NO	1	YES		12	7				0	No			M0	N0	T3	A2NA		NO	WITH TUMOR	Persistent distant metastases	NO	YES	Multifocal	Bilateral
TCGA.IM.A420.01A				39	250.64.0	Nationwide Children's Hospital	TCGA-IM-A420-F57929	D12716D3-D46C-40BA-AB7E-AAEDBDD4C184	TCGA-IM-A420		22	28	0	None	4E002F48-B8C9-499F-9DF8-F06F6A3D99C8				No				Patient did not receive I-131 treatment	YES	NO	14	NO		12	3	2	5	4	5	No			MX	N1a	T2	A420		NO	TUMOR FREE	No imaging evidence of disease	YES	YES	Multifocal	Bilateral
TCGA.EM.A3OB.01A	Thyroid Papillary Carcinoma - Follicular (>= 99% follicular patterned)	Ultrasound		33	224.70.0	Nationwide Children's Hospital	TCGA-EM-A3OB-F41201	C32A9C7F-AC56-475F-877F-F37094DBBA28	TCGA-EM-A3OB		22	13	0	None	42448073-50E0-4360-BBBE-263D61B12275		NO		No				Patient did not receive I-131 treatment	YES	NO	3	YES		12	3	1.2	2.2	1.6	0	No			MX	N0	T2	A3OB		NO	TUMOR FREE	No imaging evidence of disease	NO	YES	Unifocal	Isthmus
TCGA.EL.A3T1.01A	Thyroid Papillary Carcinoma - Classical/usual	Ultrasound	BLACK OR AFRICAN AMERICAN	38	230.73.0	Nationwide Children's Hospital	TCGA-EL-A3T1-F68611	DC9B4A78-22DA-40B8-8D00-FCEBC89360EE	TCGA-EL-A3T1		22	12	0	Minimal (T3)	D8C6FC53-F23D-4D58-9B12-3DC23A735791				No					YES	YES	1	YES		12	12	2.9	3.8	3	0	No			M0	N0	T2	A3T1		NO	TUMOR FREE		NO	YES	Unifocal	Isthmus
TCGA.DJ.A4V5.01A	Thyroid Papillary Carcinoma - Classical/usual	Ultrasound	WHITE	55	270.67.0	Nationwide Children's Hospital	TCGA-DJ-A4V5-F53056	2764A224-05E7-4F75-9F57-4C3189AA91B4	TCGA-DJ-A4V5		22	3	0	Minimal (T3)	7B72E341-3AF8-462B-9607-B5087240BC47		NO		No	148.3 mCi		148.3 mCi	rhTSH	YES	NO	82	YES		12	1	1	4.1	3.2	30	No			M0	N1b	T3	A4V5		NO	TUMOR FREE	No imaging evidence of disease	NO	YES	Unifocal	Right lobe
TCGA.FK.A3SG.01A	Thyroid Papillary Carcinoma - Classical/usual		WHITE	21	230.73.0	Nationwide Children's Hospital	TCGA-FK-A3SG-F65406	DD253DBB-53A6-4AB5-B46A-BF39B6B62FAA	TCGA-FK-A3SG		22	23	0	None	368980F6-3736-48FA-8E3F-750D24AE65D7				No					YES	YES	14	NO		12	9		3.2		6	No			MX	N1b	T2	A3SG		NO				YES	Multifocal	Right lobe
TCGA.BJ.A45C.01A	Thyroid Papillary Carcinoma - Classical/usual	UltrasoundCT with contrast	BLACK OR AFRICAN AMERICAN	78	253.64.0	Nationwide Children's Hospital	TCGA-BJ-A45C-F64552	5A1116F6-F957-4F58-AD20-121F010795EE	TCGA-BJ-A45C		22	4	0	Minimal (T3)	99979170-47A2-408B-A56A-B1D6D1899481				No					YES	NO	2	YES		12	9	0.1	1	0.2	0	No			M0	N0	T3	A45C		NO	WITH TUMOR		NO	YES	Multifocal	Left lobe
TCGA.DE.A7U5.01A	Thyroid Papillary Carcinoma - Classical/usual	Ultrasound	BLACK OR AFRICAN AMERICAN	36	414.38.0	Nationwide Children's Hospital	TCGA-DE-A7U5-F61810	70FEB1C3-0BAE-4D32-A40F-39B41D5E5C5D	TCGA-DE-A7U5	positive	22	7	0		071B92A6-3C92-4860-9439-20E601987B91		YES		No					YES	YES	8	YES		12	7	1.6	2.4	2.4	0	No			M0	N0	T2	A7U5		NO			NO	YES	Unifocal	Right lobe
TCGA.FE.A235.01A	Thyroid Papillary Carcinoma - Classical/usual	Ultrasound	WHITE	26	149.85.0	Nationwide Children's Hospital	TCGA-FE-A235-F42116	08CF8364-6DBE-47E2-B865-0CFCA167E2C1	TCGA-FE-A235		22	12	0	None	970F49D2-7924-4D67-ACB5-52A938CBE15E		NO		No	151		151	Thyroxine withdrawal	YES	NO	4	YES		12	4	1.4	3	2	3	No			MX	N1	T2	A235		NO	TUMOR FREE	No imaging evidence of disease	NO	YES	Multifocal	Isthmus
TCGA.EL.A3GR.01A	Thyroid Papillary Carcinoma - Classical/usual	Ultrasound	WHITE	31	191.77.0	Nationwide Children's Hospital	TCGA-EL-A3GR-F55627	A73B2150-7598-46B6-81AA-3E0F56620BFB	TCGA-EL-A3GR		22	10	0	Minimal (T3)	2FB9F177-6771-4EA5-8082-05EB99723549				No				Patient did not receive I-131 treatment	YES	NO		YES		12	1	1	3	2		No			M0	NX	T3	A3GR		NO	TUMOR FREE		NO	NO	Unifocal	Right lobe
TCGA.EM.A2P0.01A	Thyroid Papillary Carcinoma - Classical/usual	CT with contrast		33	191.77.0	Nationwide Children's Hospital	TCGA-EM-A2P0-F38490	0BA7FF92-5447-46AF-AEFD-B37EDBBA4533	TCGA-EM-A2P0		22	20	0	None	2F436FAB-EEFC-4500-B2D8-D0018A959AD1		NO		No	100 mCI	none	100 mCI	Thyroxine withdrawal	YES	NO	34	YES		12	3	1.3	2.1	1.8	9	No			MX	N1b	T2	A2P0		NO	TUMOR FREE	No imaging evidence of disease	NO	YES	Multifocal	Left lobe
TCGA.DJ.A3UM.01A	Thyroid Papillary Carcinoma - Classical/usual		ASIAN	45	230.73.0	Nationwide Children's Hospital	TCGA-DJ-A3UM-F46646	0FE40361-23C7-4A9A-8EAE-6FDD4934C9DD	TCGA-DJ-A3UM		22	23	0	None	768F6DA5-2847-47CE-9C5B-6BE0D937F169		NO		No				Patient did not receive I-131 treatment	YES	NO	3	NO		12	8	0.8	1.3	0.9	0	No			M0	N0	T1b	A3UM		NO	TUMOR FREE	No imaging evidence of disease	NO	YES	Unifocal	Left lobe
TCGA.EM.A1CW.01A	Thyroid Papillary Carcinoma - Follicular (>= 99% follicular patterned)			39	115.87.0	Nationwide Children's Hospital	TCGA-EM-A1CW-F32438	91F66B6E-735D-459F-B6C8-C8C97058F689	TCGA-EM-A1CW		22	25	0	None	0357B0DC-9A72-43A5-834A-61A91A817CED	Scheduled Follow-up Submission			No	107 mCi			rhTSH	YES		1			12	5	2	4.5	2.7	0	No			MX	N0	T3	A1CW			TUMOR FREE	No imaging evidence of disease	NO	YES	Multifocal	Right lobe
TCGA.BJ.A45D.01A	Thyroid Papillary Carcinoma - Follicular (>= 99% follicular patterned)	Ultrasound	WHITE	36	253.64.0	Nationwide Children's Hospital	TCGA-BJ-A45D-F64553	4E33DCC2-912E-4EC5-9D63-77D697211E10	TCGA-BJ-A45D		22	4	0	None	0313ABC3-052A-4C82-95AF-DCEBFDCCDB87				No					YES	NO	1	YES		12	9	1.3	2.6	1.9	0	No			M0	N0	T2	A45D			TUMOR FREE		NO	YES	Unifocal	Isthmus
TCGA.EM.A1CS.01A	Thyroid Papillary Carcinoma - Classical/usual			55	115.87.0	Nationwide Children's Hospital	TCGA-EM-A1CS-F32433	709D0FEC-330B-4AEB-9CC9-FC1E96651A31	TCGA-EM-A1CS		22	25	0	None	69B3D2C0-3474-4613-B7A9-5020C0FBB5EB	Scheduled Follow-up Submission			No				Patient did not receive I-131 treatment	YES		6			12	5	1.1	1.3	1.1	0	No			MX	N0	T1	A1CS			TUMOR FREE	No imaging evidence of disease	NO	YES	Multifocal	Left lobe
TCGA.BJ.A0Z3.01A	Thyroid Papillary Carcinoma - Classical/usual	Ultrasound	WHITE	33	115.87.0	Nationwide Children's Hospital	TCGA-BJ-A0Z3-F19458	C65B9CF6-0FA6-4134-B231-46888CB555BD	TCGA-BJ-A0Z3	V600E identified	22	12	0	None	C9F80191-735E-4023-B220-0E3601F0BFD0	Scheduled Follow-up Submission	YES		No	73.3 MCI			Thyroxine withdrawal	YES		3	YES		12	12	1	1.3	1.2	0	No			M0	N0	T1	A0Z3			TUMOR FREE		NO	YES	Multifocal	Left lobe
TCGA.EL.A3GW.01A	Thyroid Papillary Carcinoma - Classical/usual	Ultrasound	WHITE	37	191.77.0	Nationwide Children's Hospital	TCGA-EL-A3GW-F56133	2BB0D8C5-BCEB-4D95-B101-E5FE119717B0	TCGA-EL-A3GW		22	28	0	None	F3268670-AF3B-45EE-9AF1-AC6D88C6FC7B				No				Patient did not receive I-131 treatment	YES	NO		YES		12	1	1.5	2.5	1.7		No			M0	N0	T2	A3GW		NO	TUMOR FREE		NO	NO	Unifocal	Right lobe
TCGA.FE.A233.01A	Thyroid Papillary Carcinoma - Classical/usual		WHITE	18	126.82.0	Nationwide Children's Hospital	TCGA-FE-A233-F42112	47672D3C-F0DB-4F20-9960-C97A343808DE	TCGA-FE-A233		22	12	0	None	5282973D-5D51-4056-B23F-821C62197B02		NO		No					YES	YES	0	NO		12	4	1.5	2.3	2.2	0	No			MX	NX	T2	A233		NO			NO	NO	Unifocal	Right lobe
TCGA.DJ.A13X.01A	Thyroid Papillary Carcinoma - Follicular (>= 99% follicular patterned)	Ultrasound		51	87.85.0	Nationwide Children's Hospital	TCGA-DJ-A13X-F28696	A953C03D-DDF3-4186-9CDF-ED9E541BCFBE	TCGA-DJ-A13X		22	28	0	None	48CA7C93-4C08-4845-8077-7A5AF5E1A4BE	Scheduled Follow-up Submission	NO		No				Patient did not receive I-131 treatment	YES		1	YES		12	2	4	6.5	5.5	0	No			M0	N0	T3	A13X		NO	TUMOR FREE	No imaging evidence of disease	NO	YES	Unifocal	Right lobe
TCGA.FY.A3ON.01A				20	224.70.0	Nationwide Children's Hospital	TCGA-FY-A3ON-F58949	6D897693-704D-45C1-9365-7ECD5CE25349	TCGA-FY-A3ON		22	29	0	None	188EA8E0-1599-4977-BE25-9FF48B592724				No	100.9 mCi		100.9 mCi	rhTSH	YES	NO	4			12	4	1.5	2.5	1.8	1	No			MX	N1	T2	A3ON		NO	TUMOR FREE	No imaging evidence of disease	YES	YES	Multifocal	Bilateral
TCGA.EL.A4JW.01A	Thyroid Papillary Carcinoma - Classical/usual	Ultrasound	WHITE	38	270.67.0	Nationwide Children's Hospital	TCGA-EL-A4JW-F41818	284FB389-0603-4B67-A8BF-B31F30177E00	TCGA-EL-A4JW		22	29	0	None	B1EEFAD2-BB11-48CB-AC99-2B53CBAB1CBB				No				Patient did not receive I-131 treatment	YES	NO	1	YES		12	3	0.6	1.6	1.5	0	No			M0	N0	T1	A4JW		NO	TUMOR FREE		NO	YES	Unifocal	Right lobe
TCGA.IM.A3ED.01A				58	191.77.0	Nationwide Children's Hospital	TCGA-IM-A3ED-F39013	73101BD2-31CE-4A33-B87A-4C9C2730F6A8	TCGA-IM-A3ED		22	8	0	None	356CB5FD-71A0-4781-8FB1-8FC564A375CA		NO		No					YES	NO	9	YES		12	1	0.7	1.7	1.5	0	No			MX	N0	T1	A3ED		NO	TUMOR FREE	No imaging evidence of disease	YES	YES	Unifocal	Left lobe
TCGA.EL.A3T2.01A	Thyroid Papillary Carcinoma - Classical/usual	Ultrasound	WHITE	55	230.73.0	Nationwide Children's Hospital	TCGA-EL-A3T2-F68810	B0548506-9637-4F23-BEF7-AE3C87B7257F	TCGA-EL-A3T2		22	18	0	None	E367B15F-65C6-409B-9691-52235B28CBC0				No					YES	YES	14	YES		12	12	1.7	3	1.5	2	No			M0	N1	T2	A3T2		NO	WITH TUMOR		NO	YES	Unifocal	Right lobe
TCGA.DJ.A1QO.01A	Thyroid Papillary Carcinoma - Tall Cell (>= 50% tall cell features)		WHITE	69	126.82.0	Nationwide Children's Hospital	TCGA-DJ-A1QO-F65385	F834433B-D91D-4A2D-B735-16320281CF36	TCGA-DJ-A1QO		22	30	0	Minimal (T3)	8CD7176C-5AAF-4CC6-9212-CCDACD581C77		NO		No	75.8 mCi		75.8 mCi	rhTSH	YES	NO		NO		12	9	1.1	2.2	1.8		No			M0	N0	T3	A1QO		NO	TUMOR FREE	No imaging evidence of disease	NO	NO	Multifocal	Bilateral
TCGA.EM.A3O3.01A	Thyroid Papillary Carcinoma - Classical/usual	CT with contrast		83	224.70.0	Nationwide Children's Hospital	TCGA-EM-A3O3-F41150	9A0E4C37-49B1-462F-BC10-8030F2B3962E	TCGA-EM-A3O3		22	12	0	None	75A9F473-A253-438B-88AF-D7BD69D78E5C		NO		No	100		100	rhTSH	YES	NO	16	YES		12	3	1.4	3.1	2.7	3	No			MX	N1a	T2	A3O3		NO			NO	YES	Unifocal	Right lobe
TCGA.DJ.A3V7.01A	Thyroid Papillary Carcinoma - Tall Cell (>= 50% tall cell features)	Ultrasound	WHITE	44	250.64.0	Nationwide Children's Hospital	TCGA-DJ-A3V7-F46868	C5B23072-BD73-4E2D-9A03-D0A2A1206DA4	TCGA-DJ-A3V7		22	27	0	Minimal (T3)	07FFD44B-5774-47BF-B6B2-F3CC4D99064A		NO		No	99.8 mCi	0	99.8 mCi	rhTSH	YES	NO	2	YES		12	8	1.5	2.2	1.8	0	No			M0	N0	T3	A3V7		NO	TUMOR FREE	No imaging evidence of disease	NO	YES	Multifocal	Right lobe
TCGA.EM.A3AQ.01A	Thyroid Papillary Carcinoma - Classical/usual	Ultrasound		85	197.76.0	Nationwide Children's Hospital	TCGA-EM-A3AQ-F38797	6A5E3AFA-237F-40FC-8C66-B9DF5DF9DCD4	TCGA-EM-A3AQ		22	7	0	None	5149F903-D74F-46CD-AE58-CC69F4AD27CF		NO		No				Patient did not receive I-131 treatment	YES	NO	3	YES		12	1	0.9	1.3	1	0	Yes			MX	N0	T1b	A3AQ		NO	TUMOR FREE	No imaging evidence of disease	NO	YES	Multifocal	Left lobe
TCGA.J8.A42S.01A				45	250.64.0	Nationwide Children's Hospital			TCGA-J8-A42S		22		0	None	4E91FAF1-B777-4D38-8B81-101886DFE61A		NO		No					YES		1	YES		12			1.5		1	No			MX	N1a	T1b	A42S						YES	Multifocal	Bilateral
TCGA.DJ.A2Q1.01A	Thyroid Papillary Carcinoma - Classical/usual	Ultrasound	WHITE	44	182.78.0	Nationwide Children's Hospital	TCGA-DJ-A2Q1-F64472	E8496C12-B49D-4349-9627-AA9DE104A806	TCGA-DJ-A2Q1		22	3	0	None	7CF91252-EF89-41CA-83F2-957146D252D2		NO		No	148.9 mCi		148.9 mCi	rhTSH	YES	NO	44	YES		12	9	1	1.6	1.6	11	No			M0	N1b	T1b	A2Q1		NO	TUMOR FREE	No imaging evidence of disease	NO	YES	Multifocal	Bilateral
TCGA.DJ.A1QD.01A	Thyroid Papillary Carcinoma - Classical/usual	Ultrasound	WHITE	20	126.82.0	Nationwide Children's Hospital	TCGA-DJ-A1QD-F64011	2B49B5F2-FBAF-4AC2-B9E2-E145719A855B	TCGA-DJ-A1QD		22	22	0	None	D35F784F-94FA-457A-A5F2-0BDF7BCB93EA		NO		No				Patient did not receive I-131 treatment	YES	NO		YES		12	8	1.2	2.2	1.5		No			M0	N1b	T2	A1QD		NO	TUMOR FREE	No imaging evidence of disease	NO		Unifocal	Right lobe
TCGA.EM.A3AN.01A	Thyroid Papillary Carcinoma - Classical/usual	CT with contrast		36	191.77.0	Nationwide Children's Hospital	TCGA-EM-A3AN-F38794	4B1E23BF-F55A-4CB6-8661-585CFD62C85C	TCGA-EM-A3AN		22	7	0	None	717BFF59-4F23-47B6-8BBC-8AC2E669F308		NO		No	125 mci		125 mci	Thyroxine withdrawal	YES	NO	80	YES		12	1	1	1.2	1	27	No			MX	N1b	T1b	A3AN		NO			NO	YES	Multifocal	Right lobe
TCGA.EM.A3FO.01A	Thyroid Papillary Carcinoma - Classical/usual	CT with contrast		40	205.75.0	Nationwide Children's Hospital	TCGA-EM-A3FO-F39012	5A2CBD8B-B037-4EAC-8AE0-370780DC6A84	TCGA-EM-A3FO		22	8	0	None	DAB45A61-3851-411F-A6DE-E92AB9573973		NO		No	100 mci		100 mci	Thyroxine withdrawal	YES	NO	3	YES		12	1	3.3	4.4	4.1	0	No			MX	N0	T3	A3FO		NO	TUMOR FREE	No imaging evidence of disease	NO	YES	Multifocal	Isthmus
TCGA.DJ.A2PW.01A	Thyroid Papillary Carcinoma - Classical/usual	Ultrasound	WHITE	65	182.78.0	Nationwide Children's Hospital	TCGA-DJ-A2PW-F64460	FD7533EA-19DF-4001-ACBE-C1CA11A97A16	TCGA-DJ-A2PW		22	3	0	None	672487CB-F2D3-485A-90AF-62D773BB6CF6		NO		No	97.3 mCi		97.3 mCi	rhTSH	YES	NO	1	YES		12	9	2.6	4.6	2.9	1	No			M0	N1a	T3	A2PW		NO	TUMOR FREE	No imaging evidence of disease	NO	YES	Multifocal	Bilateral
TCGA.FY.A3W9.01A				66	230.73.0	Nationwide Children's Hospital	TCGA-FY-A3W9-F58943	57C198E8-1FAE-466F-B887-49E246D33461	TCGA-FY-A3W9		22	29	0	None	2B39FDA0-4E46-43A8-91CA-6F228B23118D				No	158 mCi		158 mCi	rhTSH	YES	NO	1	NO		12	4	1.3	2.3	1.4	0	No			MX	N0	T2	A3W9		NO	TUMOR FREE	No imaging evidence of disease	YES	YES	Unifocal	Left lobe
TCGA.BJ.A18Z.01A	Thyroid Papillary Carcinoma - Classical/usual	Ultrasound	WHITE	58	115.87.0	Nationwide Children's Hospital	TCGA-BJ-A18Z-F34060	932CA472-9A38-4EAD-BB65-9F99268A986B	TCGA-BJ-A18Z	pV600E, c.199T>A identified	22	29	0	Minimal (T3)	198753B4-9CE6-488D-9F5C-D7C07F13A643		YES		No			159	rhTSH	YES	NO	37	YES		12	7	2.4	3.6	2.7	3	No			MX	N1b	T3	A18Z			TUMOR FREE	No imaging evidence of disease	NO	YES	Multifocal	Bilateral
TCGA.CE.A483.01A	Thyroid Papillary Carcinoma - Classical/usual		ASIAN	34	253.64.0	Nationwide Children's Hospital	TCGA-CE-A483-F69729	B15E2561-B04F-44B3-8DCE-CFECB2406E54	TCGA-CE-A483		22	16	0	None	5C125033-D5BB-481B-8002-BB9E2D582545				No					YES	NO	7	NO		12	1	2	4	2	4	No			M0	N1	T2	A483		NO	TUMOR FREE	No imaging evidence of disease	NO	YES	Unifocal	Left lobe
TCGA.ET.A40P.01A	Thyroid Papillary Carcinoma - Follicular (>= 99% follicular patterned)	Ultrasound	WHITE	32	250.64.0	Nationwide Children's Hospital	TCGA-ET-A40P-F71200	32BF72DA-F548-48F2-A07E-E0096259CE0E	TCGA-ET-A40P		22	23	0	None	EA79A4CD-5C8F-4D79-A2CD-D5C684262C35		NO		No					YES	NO	1	YES		12	3	2.2	3.2	2.5	0	No			MX	N0	T2	A40P		NO	TUMOR FREE	No imaging evidence of disease	NO	YES	Unifocal	Right lobe
TCGA.ET.A2MZ.01A	Thyroid Papillary Carcinoma - Classical/usual	Ultrasound	WHITE	39	182.78.0	Nationwide Children's Hospital	TCGA-ET-A2MZ-F36202	CA3CA66D-8C6A-45DF-B93B-6CE8EF3435FC	TCGA-ET-A2MZ		22	23	0	None	C6D4D929-6458-4FDB-8B81-534779302578		NO		No				Patient did not receive I-131 treatment	YES	NO	6	YES		12	10	1	1.2	1.2	0	No			MX	N0	T1b	A2MZ	subclinical hypothyroidism	NO	TUMOR FREE		NO	YES	Unifocal	Right lobe
TCGA.EL.A4K4.01A	Thyroid Papillary Carcinoma - Classical/usual	Ultrasound	WHITE	33	270.67.0	Nationwide Children's Hospital	TCGA-EL-A4K4-F68690	961D3980-4006-44C1-B67A-9907E7DA6756	TCGA-EL-A4K4		22	12	0	Minimal (T3)	7B6D0F5F-D830-44B1-AD52-107C97FDA250				No					YES	NO	43	YES		12	12	3	4.4	3.8	13	No			M0	N1	T3	A4K4		NO	WITH TUMOR		NO	YES	Unifocal	Left lobe
TCGA.E8.A432.01A	Thyroid Papillary Carcinoma - Classical/usual	Ultrasound	ASIAN	57	250.64.0	Nationwide Children's Hospital	TCGA-E8-A432-F45848	0FEA7D6F-3BF9-4B32-95BF-751C2E3B9A28	TCGA-E8-A432		22	23	0	None	70887572-89DE-4799-954B-DC59E26D12A5				No				Patient did not receive I-131 treatment	YES	NO		YES		12	7			2.5		No			M0	N0	T2	A432		NO	TUMOR FREE	No imaging evidence of disease	NO	NO	Unifocal	Left lobe
TCGA.CE.A3MD.01A	Thyroid Papillary Carcinoma - Classical/usual		ASIAN	31	197.76.0	Nationwide Children's Hospital	TCGA-CE-A3MD-F70940	BF67BBBB-EB8A-48AA-8FFB-7FA9440945EC	TCGA-CE-A3MD		22	10	0	None	BE2EA41F-775B-4EFE-84FD-CCA1FB2089BD				No					YES	NO	3	NO		12	3	1	1.5	1	3	No			M0	N1	T2	A3MD			TUMOR FREE		NO		Unifocal	Right lobe
TCGA.FY.A3WA.01A				52	230.73.0	Nationwide Children's Hospital	TCGA-FY-A3WA-F47704	9B1F6DC6-4BA7-4252-848D-00A7BF182782	TCGA-FY-A3WA		22	28	0	None	2C3E1C92-6E98-48C1-9E4C-5695639CD6A4				No				Patient did not receive I-131 treatment	YES	NO		NO		12	8		0.5			No			MX	NX	T1a	A3WA		NO	TUMOR FREE	No imaging evidence of disease	NO	NO	Unifocal	Right lobe
TCGA.EM.A3AI.01A	Thyroid Papillary Carcinoma - Follicular (>= 99% follicular patterned)	CT with contrast	WHITE	67	191.77.0	Nationwide Children's Hospital	TCGA-EM-A3AI-F38790	899B3DC8-76D5-408C-A4F4-D0959BDE884F	TCGA-EM-A3AI		22	28	0	None	6D510466-DDC5-43EE-9768-83CC46E20FDC		NO		No	75 mci		75 mci	Thyroxine withdrawal	YES	NO		YES		12	12	1.4	2.3	2		No			MX	NX	T2	A3AI		NO	TUMOR FREE	No imaging evidence of disease	NO	NO	Multifocal	Right lobe
TCGA.BJ.A0Z9.01A	Thyroid Papillary Carcinoma - Tall Cell (>= 50% tall cell features)		WHITE	57	87.85.0	Nationwide Children's Hospital	TCGA-BJ-A0Z9-F71988	C931D56D-0194-4DDB-A2E3-F6899A9049F4	TCGA-BJ-A0Z9		22	31	0	Minimal (T3)	0BAD5297-2BD8-45F9-9942-ED1F45D93C03				No					YES	NO	6			12	3	1.3	2.8	2.1	0	No			MX	N0	T3	A0Z9		NO	TUMOR FREE		NO	YES	Multifocal	Bilateral
TCGA.DE.A4MA.01A	Thyroid Papillary Carcinoma - Classical/usual	CT with contrast	BLACK OR AFRICAN AMERICAN	52	270.67.0	Nationwide Children's Hospital	TCGA-DE-A4MA-F50706	57A744C5-CA0D-4EE0-8113-1EBF774E602B	TCGA-DE-A4MA		22	29	0	Minimal (T3)	AFA1913F-FA76-40CF-91F3-AFC326AF4ED9				No	152 mCi	none	152 mCi	Thyroxine withdrawal	YES	NO	11	YES		12	10	2.2	4.2	3	7	No			M0	N1a	T3	A4MA		NO	TUMOR FREE	Persistent locoregional disease	NO	YES	Unifocal	Left lobe
TCGA.EL.A3CM.01A	Thyroid Papillary Carcinoma - Classical/usual	CT without contrast	WHITE	64	182.78.0	Nationwide Children's Hospital			TCGA-EL-A3CM		22		0	Minimal (T3)	61DC0CF9-8FD0-4947-8D83-7D5850F6236A				No					YES		16	YES		12			5		3	No			M0	N1b	T3	A3CM						YES	Unifocal	Bilateral
TCGA.EL.A3H2.01A	Thyroid Papillary Carcinoma - Classical/usual	CT with contrast	WHITE	58	197.76.0	Nationwide Children's Hospital			TCGA-EL-A3H2		22		0	None	A628D982-BF6B-464C-96A6-D42A798835A2				Yes					YES			YES		12		2	6.5	4.5		Yes			MX	N0	T2	A3H2		YES				NO	Unifocal	Right lobe
TCGA.EL.A3CP.01A	Thyroid Papillary Carcinoma - Follicular (>= 99% follicular patterned)	UltrasoundCT with contrast	BLACK OR AFRICAN AMERICAN	50	182.78.0	Nationwide Children's Hospital	TCGA-EL-A3CP-F41813	BB4E2767-6143-428F-B305-6A42F82E0F30	TCGA-EL-A3CP		22	29	0	None	21FEC4D7-E579-4E4B-BC0D-FABCDDDD34D0				No				Patient did not receive I-131 treatment	YES	NO		YES		12	3		1.1			No			M0	NX	T1	A3CP		NO	TUMOR FREE		NO	NO	Multifocal
TCGA.L6.A4EP.01A				41	270.67.0	Nationwide Children's Hospital	TCGA-L6-A4EP-F55636	A686F6C0-63BA-4992-ABC8-BB0278769895	TCGA-L6-A4EP		22	24	0	None	C804919E-A7F7-43BC-9D66-B2931CB186C7		NO		No	30 mci		30 mci	rhTSH	YES	NO	1	YES		12	1	2.4	3	2.4	0	No			M0	N0	T2	A4EP		NO	TUMOR FREE	No imaging evidence of disease	NO	YES	Unifocal	Right lobe
TCGA.4C.A93U.01A	Thyroid Papillary Carcinoma - Classical/usual	CT without contrast	BLACK OR AFRICAN AMERICAN	74	414.38.0	Nationwide Children's Hospital	TCGA-4C-A93U-F67923	3378BCCC-EDCC-44CF-ABF5-25788E428826	TCGA-4C-A93U		22	12	0	Moderate/Advanced (T4a)	F5B66354-7465-4589-995B-527C53742691				No					YES	NO	41	YES		12	11	2.6	6.5	3.5	1	No			M0	N1b	T4a	A93U	Benign thyroid nodule removed by lobectomy	NO	TUMOR FREE		NO	YES	Unifocal	Right lobe
TCGA.DJ.A3V3.01A	Thyroid Papillary Carcinoma - Classical/usual		ASIAN	57	237.68.0	Nationwide Children's Hospital	TCGA-DJ-A3V3-F46864	5735EC46-2DA8-4C06-BC91-460D9113A4F4	TCGA-DJ-A3V3		22	27	0	None	CE610AF5-97E2-4215-B829-132C4F04DA12		NO		No				Patient did not receive I-131 treatment	YES	NO	15	NO		12	8	1.3	2.4	1.8	0	No			M0	N0	T2	A3V3		NO	TUMOR FREE	No imaging evidence of disease	NO	YES	Unifocal	Left lobe
TCGA.EL.A3GZ.01A	Thyroid Papillary Carcinoma - Classical/usual	Ultrasound	WHITE	34	197.76.0	Nationwide Children's Hospital	TCGA-EL-A3GZ-F41115	BEBD8BC2-492A-4A8F-9383-C16537C12611	TCGA-EL-A3GZ		22	12	0	None	1DC3A0DB-1903-4479-A482-5A4B26E977EC		NO		No				Patient did not receive I-131 treatment	YES	NO		YES		12	3	1.2	5.5	3		No			M0	N0	T1	A3GZ		NO	TUMOR FREE		NO	NO	Unifocal	Left lobe
TCGA.E8.A2EA.01A	Thyroid Papillary Carcinoma - Classical/usual		WHITE	52	171.87.0	Nationwide Children's Hospital	TCGA-E8-A2EA-F41388	5E37D0C7-212D-482D-93CC-FB1789F5FE67	TCGA-E8-A2EA		22	18	0	None	6D44E8A7-3BDF-4CB0-BB05-59974C445F64				No					YES	NO	12	NO		12	3		1.5		0	No			M0	N0	T1b	A2EA		NO	TUMOR FREE		NO	YES	Unifocal	Right lobe
TCGA.ET.A2N5.01A	Thyroid Papillary Carcinoma - Follicular (>= 99% follicular patterned)	Ultrasound	BLACK OR AFRICAN AMERICAN	46	176.82.0	Nationwide Children's Hospital	TCGA-ET-A2N5-F36186	26D8E254-837E-44AC-BC3D-E888DFB98A18	TCGA-ET-A2N5		22	23	0	Minimal (T3)	9D3AC7EC-1630-43DA-8269-9CFA2F889F21		NO		No				Thyroxine withdrawal	YES	NO		YES		12	10	2	4.5	2.5		No			MX	NX	T3	A2N5		NO	TUMOR FREE		NO	NO	Unifocal	Right lobe
TCGA.CE.A13K.01A	Thyroid Papillary Carcinoma - Classical/usual		ASIAN	30	87.85.0	Nationwide Children's Hospital	TCGA-CE-A13K-F70942	EAB07232-9EB3-4330-B039-1408BF183020	TCGA-CE-A13K		22	10	0	Minimal (T3)	AF53E8E2-CD7C-4E2B-84AD-F7C0EC27D169				No					YES	NO	2	NO		12	3	2	4.5	4	2	Yes			M0	N1	T3	A13K			TUMOR FREE		NO	YES	Unifocal	Left lobe
TCGA.IM.A41Y.01A				42	253.64.0	Nationwide Children's Hospital	TCGA-IM-A41Y-F57934	49E83E14-1BD6-44AD-B52C-C94105911EE2	TCGA-IM-A41Y		22	28	0	Minimal (T3)	B4C177FC-F04B-4DEE-928A-285AF4C63A33		NO	Diffuse sclerosing variant	No					YES	NO	18	YES		12	3	4	8	8	4	No			MX	N1a	T3	A41Y			TUMOR FREE		YES	YES	Multifocal	Bilateral
TCGA.EM.A22I.01A	Thyroid Papillary Carcinoma - Classical/usual			52	171.87.0	Nationwide Children's Hospital	TCGA-EM-A22I-F32364	43878783-E6B6-49C4-8376-B2B2A2E37EFE	TCGA-EM-A22I		22	17	0	Minimal (T3)	9CB6833C-72BA-4860-BE92-A82605A5C73F	Scheduled Follow-up Submission	NO		No	100 mci		100mci	Thyroxine withdrawal	YES		1	NO		12	5	1.6	2.1	2.1	0	No			MX	N0	T3	A22I		NO	TUMOR FREE	No imaging evidence of disease	NO	YES	Multifocal	Left lobe
TCGA.ET.A39P.01A	Thyroid Papillary Carcinoma - Classical/usual		BLACK OR AFRICAN AMERICAN	73	182.78.0	Nationwide Children's Hospital	TCGA-ET-A39P-F36723	B87EB59A-EE90-417A-9E9B-6A86741DACA8	TCGA-ET-A39P		22	12	0	Minimal (T3)	45DA285C-2FA9-4159-9C65-C3DEC7256CE0		NO		No	75 mCi		75mCi	Thyroxine withdrawal	YES	NO	2	NO		12	11	2.5	5.3	3	0	No			MX	N0	T3	A39P		NO	TUMOR FREE	No imaging evidence of disease	NO	YES	Unifocal	Left lobe
TCGA.ET.A4KQ.01A	Thyroid Papillary Carcinoma - Follicular (>= 99% follicular patterned)		WHITE	45	270.67.0	Nationwide Children's Hospital	TCGA-ET-A4KQ-F71213	D87A3AA0-173B-428F-B7A2-3BC7037152D6	TCGA-ET-A4KQ		22	23	0	None	9F8BC992-8BF4-4DF9-AC0D-2E8BE8A618EB		NO		No					YES	NO		NO		12	3	3	4	4		No			MX	NX	T2	A4KQ		NO	TUMOR FREE		NO	NO	Unifocal	Right lobe
TCGA.BJ.A45G.01A	Thyroid Papillary Carcinoma - Follicular (>= 99% follicular patterned)	Ultrasound	WHITE	48	253.64.0	Nationwide Children's Hospital	TCGA-BJ-A45G-F64560	6922F98E-F5DB-4C3D-815A-6C30273BD408	TCGA-BJ-A45G		22	4	0	None	0E241F6B-9FB6-4125-93D4-64C65C150260				No					YES	NO	7	YES		12	9	1.2	2.5	1.6	4	No			M0	N1	T2	A45G			TUMOR FREE		NO	YES	Multifocal	Right lobe
TCGA.DJ.A3V9.01A	Thyroid Papillary Carcinoma - Classical/usual	Ultrasound	WHITE	50	250.64.0	Nationwide Children's Hospital	TCGA-DJ-A3V9-F46872	EF52408C-BDDB-4428-B286-DAC2962AADAF	TCGA-DJ-A3V9		22	27	0	None	FCDD2EA0-8A9A-46F4-BA8F-31BD571E485E		NO		No	153.2 mCi	0	153.2 mCi	rhTSH	YES	NO	56	YES		12	8		2.3		12	No			M0	N1b	T2	A3V9		NO	TUMOR FREE	No imaging evidence of disease	NO	YES	Multifocal	Bilateral
TCGA.EL.A3GO.01A	Thyroid Papillary Carcinoma - Classical/usual	Ultrasound	WHITE	31	191.77.0	Nationwide Children's Hospital	TCGA-EL-A3GO-F68816	0C26CFE2-4731-4A74-9A1C-5196A139C494	TCGA-EL-A3GO		22	18	0	None	52D2A35D-A018-4D42-B019-78282D734247				No					YES	NO	4	YES		12	12	2.1	3.2	2.4	0	No			M0	N0	T2	A3GO		NO	WITH TUMOR		NO	YES	Unifocal	Right lobe
TCGA.EL.A3T0.01A	Thyroid Papillary Carcinoma - Classical/usual	Ultrasound	WHITE	45	230.73.0	Nationwide Children's Hospital	TCGA-EL-A3T0-F56135	B89A179B-8F55-436F-9596-93DE26770AF1	TCGA-EL-A3T0		22	28	0	Minimal (T3)	EAC3B6DB-AE7B-47A0-8E35-738C2A172241				No				Patient did not receive I-131 treatment	YES	NO	21	YES		12	1				10	No			M0	N1	T3	A3T0		NO	TUMOR FREE		NO	YES	Unifocal	Right lobe
TCGA.ET.A25M.01A	Thyroid Papillary Carcinoma - Classical/usual	Ultrasound	WHITE	33	149.85.0	Nationwide Children's Hospital	TCGA-ET-A25M-F33853	E79F744E-844D-4A45-87FB-A15C17CE0FB6	TCGA-ET-A25M		22	22	0	None	C0E83F6D-D955-4FB9-8FEC-A3637CBA5A99		NO		No					YES	NO	2	YES		12	10	2	2.5	2	1	No			MX	N1	T2	A25M		NO	TUMOR FREE		NO	YES	Unifocal	Right lobe
TCGA.MK.A4N6.01A				35	270.67.0	Nationwide Children's Hospital	TCGA-MK-A4N6-F57284	EFCB8C8B-DE80-4AD4-9D6D-AD14F57D9F27	TCGA-MK-A4N6		22	7	0		A5A8140B-FC50-485E-8B08-E0EA754DD6EF		NO		No	144 mCi				YES	NO	77	YES		12	3	4.6	8.2	5.5	40	No			M0	N1b	T3	A4N6		NO	TUMOR FREE	No imaging evidence of disease	YES	YES	Unifocal	Right lobe
TCGA.BJ.A3EZ.01A	Thyroid Papillary Carcinoma - Classical/usual	Ultrasound	WHITE	51	191.77.0	Nationwide Children's Hospital	TCGA-BJ-A3EZ-F45937	CA09A171-F826-4AE4-9855-750260929A01	TCGA-BJ-A3EZ		22	26	0	Minimal (T3)	BEAFF900-36F4-4ACE-B0D6-D14C1D677E60		NO		No					YES	NO	42	YES		12	7				6	No			M0	N1b	T3	A3EZ		NO	TUMOR FREE	No imaging evidence of disease	NO	YES	Multifocal	Right lobe
TCGA.DJ.A2PV.01A	Thyroid Papillary Carcinoma - Classical/usual	Ultrasound	WHITE	53	182.78.0	Nationwide Children's Hospital	TCGA-DJ-A2PV-F64458	7B94E681-8595-475E-8AFF-1C6FC488D533	TCGA-DJ-A2PV		22	3	0	None	7F6569D6-68CF-47B3-ABB6-3E3B2A87E9BF		NO		No				Patient did not receive I-131 treatment	YES	NO	7	YES		12	9	1.7	3.4	3	0	No			M0	N0	T2	A2PV		NO	TUMOR FREE	No imaging evidence of disease	NO	YES	Multifocal	Bilateral
TCGA.L6.A4EU.01A				58	270.67.0	Nationwide Children's Hospital	TCGA-L6-A4EU-F55646	E330BCB6-746D-4CCA-86FE-4D0B6BACDB16	TCGA-L6-A4EU		22	24	0	Minimal (T3)	494F83F9-1C9C-4880-875E-151E46E1E6DB		NO		No	104.1 mci		104.1 mci	Thyroxine withdrawal	YES	NO	33	YES		12	1	4	5	4.5	4	No			M0	N1a	T3	A4EU		NO	TUMOR FREE	No imaging evidence of disease	NO	YES	Multifocal	Right lobe
TCGA.E8.A416.01A	Thyroid Papillary Carcinoma - Classical/usual	Ultrasound	ASIAN	51	250.64.0	Nationwide Children's Hospital	TCGA-E8-A416-F45965	7DE3C49F-91E2-4871-A461-E5266D542734	TCGA-E8-A416		22	26	0	None	C5B205EA-149E-4CDA-BF9C-7D055E02C1EC		NO		No				Thyroxine withdrawal	YES	NO		YES		12	7			1.5		No			M0	N0	T1b	A416			TUMOR FREE	No imaging evidence of disease	NO	NO	Unifocal	Left lobe
TCGA.ET.A2N0.01A	Thyroid Papillary Carcinoma - Classical/usual	Ultrasound	WHITE	51	176.82.0	Nationwide Children's Hospital	TCGA-ET-A2N0-F36200	7A2B715A-D436-4D29-9663-7CA3588D6B36	TCGA-ET-A2N0		22	23	0	None	FE312025-6200-4690-90C9-9D83AA81FA33		NO		No					YES	NO	27	YES		12	10	1.5	2	1.5	20	No			MX	N1a	T1b	A2N0		NO	TUMOR FREE		NO	YES	Unifocal	Right lobe
TCGA.E8.A419.01A	Thyroid Papillary Carcinoma - Classical/usual		WHITE	30	250.64.0	Nationwide Children's Hospital	TCGA-E8-A419-F66098	BC5C824A-1303-4AFD-9DF6-55A862BC0F3C	TCGA-E8-A419		22	2	0	None	14A378B3-31B8-46B4-827D-65C245CB8CEB				No					YES	NO	5	NO		12	10	2	2.5	3	1	No			M0	N1	T2	A419		NO	TUMOR FREE		NO	YES	Unifocal	Left lobe
TCGA.KS.A41L.01A				39	250.64.0	Nationwide Children's Hospital	TCGA-KS-A41L-F59485	C050E8C0-2EA0-4CDE-95E4-2829F55F0EEE	TCGA-KS-A41L		22	13	0	None	BD73A754-D965-4322-86C4-9DD566912860				No	30 mCi		30 mCi		YES	NO	3	NO		12	5	1.5	3.2	2	0	No			M0	N0	T2	A41L		NO	TUMOR FREE	No imaging evidence of disease	YES	YES	Unifocal	Right lobe
TCGA.EM.A2OW.01A	Thyroid Papillary Carcinoma - Follicular (>= 99% follicular patterned)			37	191.77.0	Nationwide Children's Hospital	TCGA-EM-A2OW-F38464	813B7809-CE12-4C89-B09D-7703927FCD0A	TCGA-EM-A2OW		22	20	0	None	57A69245-0212-46D9-8140-6C4E9818CAB0		NO		No				Patient did not receive I-131 treatment	YES	NO		NO		12	3	1	1.3	1.2		No			MX	NX	T1b	A2OW		NO	TUMOR FREE	No imaging evidence of disease	NO	NO	Multifocal	Right lobe
TCGA.EM.A2CS.01A	Thyroid Papillary Carcinoma - Classical/usual	CT with contrast		51	171.87.0	Nationwide Children's Hospital	TCGA-EM-A2CS-F37089	9A830408-8FE5-4100-8323-2D350BD0F66A	TCGA-EM-A2CS		22	23	0	None	52DBE3B5-B465-4E04-96D4-7511B652558D		NO		No	150		150	Thyroxine withdrawal	YES	NO	49	YES		12	11	1.3	6.3	3.6	35	No			MX	N1b	T3	A2CS		NO	WITH TUMOR	Persistent locoregional disease	NO	YES	Multifocal	Right lobe
TCGA.EL.A3H5.01A	Thyroid Papillary Carcinoma - Classical/usual	CT without contrast	WHITE	57	191.77.0	Nationwide Children's Hospital	TCGA-EL-A3H5-F68815	801A497B-286B-4FBC-8E18-622AB6B4FCAA	TCGA-EL-A3H5		22	18	0	Moderate/Advanced (T4a)	8D55A9F5-7B2F-4225-81FA-CD0CB040D921				No					YES	NO	48	YES		12	12	1	2	1	6	No			M0	N1	T4	A3H5		NO	TUMOR FREE		NO	YES	Multifocal	Right lobe
TCGA.DE.A4M9.01A	Thyroid Papillary Carcinoma - Classical/usual	CT with contrast	WHITE	28	270.67.0	Nationwide Children's Hospital	TCGA-DE-A4M9-F57592	9FA4C12C-C9BD-4A7E-B4C5-625CAA751F35	TCGA-DE-A4M9		22	17	0	None	CD27CE8B-853C-47E3-8653-80EAD5FCA417				No					YES	NO		YES		12	3	2	3	2.5		No			M0	NX	T2	A4M9		NO	TUMOR FREE		NO	NO	Multifocal	Right lobe
TCGA.EL.A3CN.01A	Thyroid Papillary Carcinoma - Classical/usual	Ultrasound	WHITE	47	197.76.0	Nationwide Children's Hospital	TCGA-EL-A3CN-F41832	6A2772FE-3848-40B1-90D4-2227F260666E	TCGA-EL-A3CN		22	1	0	Minimal (T3)	3A96403E-B32E-4844-9232-927E59E8087A				No				Patient did not receive I-131 treatment	YES	NO	1	YES		12	4	1.3	1.5	1.3	0	No			M0	N0	T3	A3CN		NO	TUMOR FREE		NO	YES	Unifocal	Left lobe
TCGA.DJ.A3VJ.01A	Other, specify		WHITE	22	250.64.0	Nationwide Children's Hospital	TCGA-DJ-A3VJ-F46951	D25DB0A3-0CD3-42BF-8AA9-5FCF29DCFF0F	TCGA-DJ-A3VJ		22	27	0	Minimal (T3)	04EDA154-B804-4B4B-8F37-55E793490AF6		NO	Papillary carcinoma, diffuse sclerosing variant	No	157 mCi	0	157 mCi	rhTSH	YES	NO	5	NO		12	8	1	1.8	1.5	5	No			M0	N1a	T3	A3VJ		NO	TUMOR FREE	No imaging evidence of disease	NO	YES	Multifocal	Bilateral
TCGA.J8.A3O1.01A				33	205.75.0	Nationwide Children's Hospital	TCGA-J8-A3O1-F41687	FFC4E7D3-7784-474B-BAA6-88FC3BDB99BA	TCGA-J8-A3O1	Negative	22	25	0	None	BA8119CE-2388-4BC3-95AA-3776D16548B6		NO		No	152 mCi		152 mCi	Thyroxine withdrawal	YES	NO	19			12	3		6.5		12	No			M0	N1b	T3	A3O1		NO	TUMOR FREE	No imaging evidence of disease	NO	YES	Unifocal	Left lobe
TCGA.EM.A2OV.01A	Thyroid Papillary Carcinoma - Follicular (>= 99% follicular patterned)	Ultrasound	ASIAN	64	191.77.0	Nationwide Children's Hospital	TCGA-EM-A2OV-F38463	2E307255-AE74-4E51-AB56-02B6322E9B05	TCGA-EM-A2OV		22	20	0	None	A37B44FE-A03D-4975-9633-75EB2140EA63		NO		No	70 mCI	No	70 mCI	Thyroxine withdrawal	YES	NO	1	YES		12	3		2.1	1.5	0	No			MX	N0	T2	A2OV		NO	TUMOR FREE	No imaging evidence of disease	NO	YES	Multifocal	Left lobe
TCGA.EM.A3O7.01A	Thyroid Papillary Carcinoma - Classical/usual	CT with contrast		46	224.70.0	Nationwide Children's Hospital	TCGA-EM-A3O7-F41153	6B6875F0-D34E-44FD-ADF6-6DCE320CC4DA	TCGA-EM-A3O7		22	12	0	None	AA8D6DAA-8466-44F3-8EF9-19A1C8E5E167		NO		No	100		100	Thyroxine withdrawal	YES	NO		YES		12	3	3.4	5	4.7		No			MX	NX	T3	A3O7		NO			NO	NO	Multifocal	Right lobe
TCGA.BJ.A0ZH.01A	Thyroid Papillary Carcinoma - Tall Cell (>= 50% tall cell features)	UltrasoundCT with contrast	WHITE	52	87.85.0	Nationwide Children's Hospital	TCGA-BJ-A0ZH-F19394	CAB63E99-C57B-4753-88C0-2A5A8D53ABF6	TCGA-BJ-A0ZH	V600E identified	22	12	0	None	7F8E1D54-8744-4EF3-AE3C-2EF3FCF6BB49	Scheduled Follow-up Submission	YES		No					YES		4	YES		12	12	2.5	6	4	1	No			MX	N1b	T2	A0ZH		NO	TUMOR FREE	No imaging evidence of disease	NO	YES		Bilateral
TCGA.EL.A4K9.01A	Thyroid Papillary Carcinoma - Classical/usual	Ultrasound	WHITE	68	270.67.0	Nationwide Children's Hospital	TCGA-EL-A4K9-F68693	B81303FD-693D-4D26-9999-9EB2DC57452B	TCGA-EL-A4K9		22	12	0	Minimal (T3)	5F2464D7-311B-4741-96A8-2B79266B162D				No					YES	NO		YES		12	12	1.5	5.1	3.2		No			M0	N0	T2	A4K9		NO	TUMOR FREE		NO	NO	Unifocal	Right lobe
TCGA.EM.A1YA.01A	Thyroid Papillary Carcinoma - Follicular (>= 99% follicular patterned)	Ultrasound		74	126.82.0	Nationwide Children's Hospital	TCGA-EM-A1YA-F32439	ED5628DA-EA8A-4474-A32F-27BDEBABD2DD	TCGA-EM-A1YA		22	25	0	None	B4D657A8-FA1D-416D-B63B-DAECE44A736F	Scheduled Follow-up Submission	NO		No	100 mCi		100 mCi	rhTSH	YES			YES		12	5	2.8	3.7	3.6		No			MX	NX	T2	A1YA		NO	TUMOR FREE	No imaging evidence of disease	NO	NO	Unifocal	Right lobe
TCGA.E3.A3E2.01A	Thyroid Papillary Carcinoma - Follicular (>= 99% follicular patterned)	Ultrasound	WHITE	34	197.76.0	Nationwide Children's Hospital	TCGA-E3-A3E2-F35675	14856539-B8FC-4388-A8B1-861735B0FD9E	TCGA-E3-A3E2		22	5	0	None	7267B58F-8EA5-4F22-ACC7-DBD17672732D		NO		No	150	150	300		YES	NO	8	YES		12	10	1.7	1	1	2	No			MX	N1a	T1	A3E2			TUMOR FREE	No imaging evidence of disease	YES	YES	Multifocal	Right lobe
TCGA.EM.A3O8.01A	Thyroid Papillary Carcinoma - Follicular (>= 99% follicular patterned)	Ultrasound		33	224.70.0	Nationwide Children's Hospital	TCGA-EM-A3O8-F41155	3CA670E4-3B76-4B57-AF2F-5320E7F1526C	TCGA-EM-A3O8		22	12	0	None	1C85523F-CC00-4F88-98D0-8A7021FD3F9B		NO		No				Patient did not receive I-131 treatment	YES	NO	3	YES		12	3	1.1	1.3	1.1	0	No			MX	N0	T1b	A3O8		NO			NO	YES	Multifocal	Right lobe
TCGA.EL.A3ZR.01A	Thyroid Papillary Carcinoma - Classical/usual	Ultrasound	WHITE	46	250.64.0	Nationwide Children's Hospital	TCGA-EL-A3ZR-F55703	FB88899A-990A-40E6-B22C-0F936A5590CD	TCGA-EL-A3ZR		22	14	0	None	3AFDAC29-1892-4DD8-ACE2-2C343B660B23				No				Patient did not receive I-131 treatment	YES	NO		YES		12	1	1.5	2.2	1.5		No			M0	N0	T2	A3ZR		NO	TUMOR FREE		NO	NO	Unifocal	Left lobe
TCGA.BJ.A191.01A	Other, specify	Ultrasound	WHITE	49	115.87.0	Nationwide Children's Hospital	TCGA-BJ-A191-F34062	3F28057E-009F-4B86-9985-D850E45009DA	TCGA-BJ-A191	not identified	22	29	0	None	16233AA7-804C-42BF-A14B-0CCED74E5360		YES	columnar cell variant	No				rhTSH	YES	NO	3	YES		12	7	1.8	2	2	0	No	not identified		M0	N0	T1b	A191			TUMOR FREE	No imaging evidence of disease	NO	YES	Unifocal	Left lobe
TCGA.DE.A4MB.01A	Thyroid Papillary Carcinoma - Classical/usual	CT with contrast	WHITE	79	270.67.0	Nationwide Children's Hospital	TCGA-DE-A4MB-F50695	304B7B5C-240D-4CEF-B0AD-2B3E3CB9EB19	TCGA-DE-A4MB		22	29	0	Minimal (T3)	6A2DF56E-1F50-41DB-8FBA-A261D1678002				No					YES	YES	36	YES		12	10	1.8	4.4	3.7	3	No			M0	N1b	T3	A4MB		NO			NO	YES	Multifocal	Left lobe
TCGA.DJ.A3VG.01A	Thyroid Papillary Carcinoma - Follicular (>= 99% follicular patterned)		WHITE	40	250.64.0	Nationwide Children's Hospital	TCGA-DJ-A3VG-F46948	720A3587-6F7E-41B5-9B6E-CAC89A71974E	TCGA-DJ-A3VG		22	27	0	None	E68D4627-F2B2-49AF-8C38-7B5A1277894A		NO		No				Patient did not receive I-131 treatment	YES	NO	1	NO		12	8	0.6	1.1	0.8	0	No			M0	N0	T1b	A3VG		NO	TUMOR FREE	No imaging evidence of disease	NO	YES	Unifocal	Left lobe
TCGA.ET.A25O.01A	Thyroid Papillary Carcinoma - Classical/usual	Ultrasound	BLACK OR AFRICAN AMERICAN	35	149.85.0	Nationwide Children's Hospital	TCGA-ET-A25O-F33849	D4363909-7B5A-480F-BEB1-7BB23674EE08	TCGA-ET-A25O		22	6	0	None	6734C65C-55D9-4E72-A859-C63CAEBE0DFE		NO		No					YES	NO	5	YES		12	9	2	2.3	2	2	No			MX	N1a	T2	A25O		NO	TUMOR FREE	No imaging evidence of disease	NO	YES	Unifocal	Left lobe
TCGA.DJ.A3VF.01A	Thyroid Papillary Carcinoma - Tall Cell (>= 50% tall cell features)	Ultrasound	WHITE	60	250.64.0	Nationwide Children's Hospital	TCGA-DJ-A3VF-F46947	6D57C34F-0457-4827-B648-2D01684ECEC5	TCGA-DJ-A3VF		22	27	0	Minimal (T3)	15CC2EED-D7FC-42F7-B35F-4D2A8FAF5036		NO		No	122.1 mCi	0	122.1 mCi	rhTSH	YES	NO	12	YES		12	8	0.7	1	0.8	4	No			M0	N1b	T3	A3VF		NO	TUMOR FREE	No imaging evidence of disease	NO	YES	Multifocal	Right lobe
TCGA.J8.A3YF.01A				83	250.64.0	Nationwide Children's Hospital			TCGA-J8-A3YF	Negative	22		0	None	F33157F9-83A0-4162-ADD0-9984C1825E50		NO		No					YES		21	YES		12			0.5		1	Yes			M0	N1	T1	A3YF	Hyperthyroidism	NO				YES	Multifocal	Bilateral
TCGA.EL.A4JV.01A	Thyroid Papillary Carcinoma - Classical/usual	Ultrasound	ASIAN	41	270.67.0	Nationwide Children's Hospital	TCGA-EL-A4JV-F55628	A7FE6311-F1DB-4DDC-97A9-97A218903AE2	TCGA-EL-A4JV		22	10	0	None	E449E67C-5529-4391-8437-695ED8734229				No				Patient did not receive I-131 treatment	YES	NO	1	YES		12	1	1.8	4.5	2.5	0	No			M0	N0	T2	A4JV		NO	TUMOR FREE		NO	YES	Unifocal	Right lobe
TCGA.E3.A3E5.01A	Thyroid Papillary Carcinoma - Classical/usual	Ultrasound	WHITE	57	197.76.0	Nationwide Children's Hospital	TCGA-E3-A3E5-F35678	25DB294C-8F14-4FF6-BB08-54746E1A0542	TCGA-E3-A3E5		22	5	0	None	32A6761A-BCA1-4A18-BDE6-C955D3D94D30		NO		No	175		175	rhTSH	YES	NO	28	YES		12	10		1	0.9	13	Yes			MX	N1b	T4a	A3E5		NO	TUMOR FREE	No imaging evidence of disease	YES	YES	Multifocal	Bilateral
TCGA.KS.A4IC.01A				45	270.67.0	Nationwide Children's Hospital	TCGA-KS-A4IC-F59496	C6D78491-B50C-4378-B740-B5536E6A0E7D	TCGA-KS-A4IC		22	13	0	None	690BDEB8-D672-4428-A467-21856D70023F				No	50 mCi		50 mCi		YES	NO	4	YES		12	5	1	1.1	1.1	2	No			M0	N1a	T1b	A4IC		NO	TUMOR FREE	No imaging evidence of disease	YES	YES	Unifocal	Left lobe
TCGA.EM.A2CP.01A	Thyroid Papillary Carcinoma - Follicular (>= 99% follicular patterned)	Ultrasound		26	171.87.0	Nationwide Children's Hospital	TCGA-EM-A2CP-F37086	7C830274-093A-4602-884C-02FA156A5BDC	TCGA-EM-A2CP		22	23	0	None	25FD08F2-7053-4E45-8317-9396754391AA		NO		No					YES	NO	27	YES		12	11	2.2	3.2	3	0	No			MX	N0	T2	A2CP		NO			NO	YES	Multifocal	Left lobe
TCGA.J8.A3NZ.01A				52	205.75.0	Nationwide Children's Hospital	TCGA-J8-A3NZ-F41855	ECA06DCC-2A60-4AE7-838A-A9F90B1387CD	TCGA-J8-A3NZ		22	2	0	Minimal (T3)	228F74CF-0205-4D05-ACB9-47606C150B45		NO		No	98.1 millicuries		98.1	Thyroxine withdrawal	YES	NO	9	YES		12	4		3.5		2	Yes			M0	N1a	T3	A3NZ		NO	TUMOR FREE	No imaging evidence of disease	NO	YES	Unifocal	Left lobe
TCGA.BJ.A18Y.01A	Thyroid Papillary Carcinoma - Classical/usual	UltrasoundCT with contrast	WHITE	29	115.87.0	Nationwide Children's Hospital	TCGA-BJ-A18Y-F34063	8829F55A-CB96-46E1-BD6E-487D63D20AB3	TCGA-BJ-A18Y	not identified	22	29	0	None	42407335-9BD0-4CA4-B91A-17444869E816		YES		No					YES	NO	5	YES		12	7	0.7	1.4	1.1	0	No			MX	N0	T1b	A18Y		NO	TUMOR FREE	No imaging evidence of disease	NO	YES	Multifocal	Bilateral
TCGA.EL.A3CL.01A	Thyroid Papillary Carcinoma - Classical/usual		WHITE	70	182.78.0	Nationwide Children's Hospital			TCGA-EL-A3CL		22		0	None	129098BB-4167-4DB1-A351-C536E9F4003F				No					YES			NO		12			3			No			M0	NX	T2	A3CL		NO				NO	Unifocal	Isthmus
TCGA.DJ.A3V0.01A	Thyroid Papillary Carcinoma - Tall Cell (>= 50% tall cell features)	UltrasoundCT with contrast		56	237.68.0	Nationwide Children's Hospital	TCGA-DJ-A3V0-F46861	DCB21D00-0B35-44A4-BEB2-60BF5FAB8788	TCGA-DJ-A3V0		22	27	0	Moderate/Advanced (T4a)	B3DD1C20-4A6B-408B-9AE9-96C6B580DE37		NO		No	150 mCi	0	150 mCi	rhTSH	YES	NO	49	YES		12	8	0.8	1.8	1	13	No			M0	N1b	T4a	A3V0		NO	TUMOR FREE	No imaging evidence of disease	NO	YES	Multifocal	Right lobe
TCGA.EL.A3ZL.01A	Thyroid Papillary Carcinoma - Classical/usual	Ultrasound	WHITE	34	250.64.0	Nationwide Children's Hospital	TCGA-EL-A3ZL-F42406	986183C8-7BDC-470D-A104-17E55E5A0A08	TCGA-EL-A3ZL		22	18	0	None	5D6A46A6-107D-4F27-830C-0C77C7C7815D				No				Patient did not receive I-131 treatment	YES	NO	25	YES		12	4	1.4	4	2	7	No			M0	N1	T1	A3ZL		NO	TUMOR FREE		NO	YES	Unifocal	Right lobe
TCGA.EL.A3T3.01A	Thyroid Papillary Carcinoma - Classical/usual	Ultrasound	WHITE	63	230.73.0	Nationwide Children's Hospital	TCGA-EL-A3T3-F56134	6E0C3D1C-9A5A-4DFE-8D91-02F67640481C	TCGA-EL-A3T3		22	28	0	None	9E5824CA-8E09-4939-8F30-D7906477496E				No				Patient did not receive I-131 treatment	YES	NO		YES		12	1	1.5	3.5	3.5		No			M0	N0	T2	A3T3		NO	TUMOR FREE		NO	NO	Unifocal	Left lobe
TCGA.BJ.A2N9.01A	Thyroid Papillary Carcinoma - Classical/usual	Ultrasound	WHITE	42	176.82.0	Nationwide Children's Hospital	TCGA-BJ-A2N9-F45933	5A119B26-3DE1-4610-90D4-84F7DE2F6787	TCGA-BJ-A2N9		22	26	0	None	75E6E555-9717-4551-907A-C066AE6B3AC4		YES		No					YES	NO	3	YES		12	7	1.7	2.5	1.7	0	No			M0	N0	T2	A2N9		NO	WITH TUMOR	Persistent distant metastases	NO	YES	Unifocal	Right lobe
TCGA.ET.A3BO.01A	Thyroid Papillary Carcinoma - Tall Cell (>= 50% tall cell features)		WHITE	44	182.78.0	Nationwide Children's Hospital	TCGA-ET-A3BO-F36928	63D8A15E-374F-4FBB-AFC5-D556A7A27311	TCGA-ET-A3BO		22	19	0	Minimal (T3)	869C327D-E46F-4102-86C3-F9FE0FAFD974		NO		No				Patient did not receive I-131 treatment	YES	NO	10	NO		12	11	1.3	2.5	1.5	2	Yes			MX	N1a	T3	A3BO	hypothyroidism	NO	TUMOR FREE	No imaging evidence of disease	NO	YES	Multifocal	Left lobe
TCGA.DJ.A3UK.01A	Thyroid Papillary Carcinoma - Classical/usual	Ultrasound	WHITE	35	230.73.0	Nationwide Children's Hospital	TCGA-DJ-A3UK-F46644	D683AA3F-FE50-4862-927A-3BE755F264E7	TCGA-DJ-A3UK		22	23	0	None	84BCEF8C-02D4-45CA-911A-83C185DFD70B		NO		No				Patient did not receive I-131 treatment	YES	NO	3	YES		12	8	1	1.5	1	0	No			M0	N0	T1b	A3UK		NO	TUMOR FREE	No imaging evidence of disease	NO	YES	Multifocal	Left lobe
TCGA.IM.A3EB.01A				32	191.77.0	Nationwide Children's Hospital	TCGA-IM-A3EB-F39188	8ABDCFB0-BB06-4664-ABD2-644D88C2684C	TCGA-IM-A3EB		22	15	0	Minimal (T3)	736BB7A7-9B76-405B-85CD-20A8BAB7FB3F				No	154 mCi		154 mCi	rhTSH	YES	NO	12	YES		12	1	2	3	2	3	No			MX	N1a	T3	A3EB		NO	TUMOR FREE	No imaging evidence of disease	NO	YES	Unifocal	Right lobe
TCGA.DJ.A2Q4.01A	Thyroid Papillary Carcinoma - Classical/usual	Ultrasound	WHITE	53	176.82.0	Nationwide Children's Hospital	TCGA-DJ-A2Q4-F64483	3B6FBD12-1CE4-42E1-A2E9-AE83CDC1416F	TCGA-DJ-A2Q4		22	22	0	None	162CBAA5-0F87-4036-AB0C-6F816687CA51		NO		No				Patient did not receive I-131 treatment	YES	NO	10	YES		12	9	0.8	1.3	0.8	1	No			M0	N1a	T1b	A2Q4		NO	TUMOR FREE	No imaging evidence of disease	NO	YES	Multifocal	Bilateral
TCGA.EM.A4FH.01A	Thyroid Papillary Carcinoma - Follicular (>= 99% follicular patterned)	CT with contrast		69	270.67.0	Nationwide Children's Hospital	TCGA-EM-A4FH-F64925	084C4E03-536D-4927-85CC-69B51F48E6DF	TCGA-EM-A4FH		22	16	0	None	BE42AF7F-5172-4F25-B7C4-97DA63EC477E		NO		No	100mcI		100mcI	Thyroxine withdrawal	YES	NO		YES		12	9	1.7	4.7	3.5		No			MX	NX	T3	A4FH		NO	TUMOR FREE	No imaging evidence of disease	NO	NO	Multifocal	Right lobe
TCGA.EL.A3T9.01A	Thyroid Papillary Carcinoma - Classical/usual	Ultrasound	WHITE	69	230.73.0	Nationwide Children's Hospital			TCGA-EL-A3T9		22		0	Very Advanced (T4b)	2AEC8DBE-B44A-434A-8C2F-FDE1A111F519				No					YES			YES		12		2	4	3.2		No			MX	N1	T4	A3T9		NO				NO	Unifocal	Left lobe
TCGA.E8.A44M.01A	Thyroid Papillary Carcinoma - Classical/usual	Ultrasound	ASIAN	23	253.64.0	Nationwide Children's Hospital	TCGA-E8-A44M-F48223	23A9E901-58C9-4C8A-AFF0-C480C8651838	TCGA-E8-A44M		22	10	0	None	6B2442D7-3CA7-4965-89FD-D2F360CDF00A				No				Thyroxine withdrawal	YES	NO		YES		12	9			1		No			M0	N0	T1b	A44M		NO	TUMOR FREE	No imaging evidence of disease	NO	NO	Unifocal	Right lobe
TCGA.BJ.A2N8.01A	Thyroid Papillary Carcinoma - Classical/usual	Ultrasound	WHITE	30	176.82.0	Nationwide Children's Hospital	TCGA-BJ-A2N8-F45934	0C54A17D-5207-4074-972A-3BA62B3843AA	TCGA-BJ-A2N8		22	26	0		6FA33054-0ECB-458E-9830-D4501FF4D99F		NO		No					YES	NO	2	YES		12	7	0.9	1	0.9	0	No			M0	N0	T1b	A2N8		NO	TUMOR FREE	No imaging evidence of disease	NO	YES	Multifocal	Right lobe
TCGA.ET.A3DR.01A	Thyroid Papillary Carcinoma - Classical/usual	Ultrasound	WHITE	42	182.78.0	Nationwide Children's Hospital	TCGA-ET-A3DR-F37104	05661A51-E79C-4302-90C5-988A93285BDB	TCGA-ET-A3DR		22	26	0	None	AF614468-611C-4642-AE5F-5BAEEE4462BD		NO		No				Patient did not receive I-131 treatment	YES	NO	6	YES		12	11		1.2		5	No			MX	N1a	T1	A3DR		NO			NO	YES	Unifocal	Left lobe
TCGA.BJ.A45I.01A	Thyroid Papillary Carcinoma - Tall Cell (>= 50% tall cell features)	Ultrasound	WHITE	51	253.64.0	Nationwide Children's Hospital	TCGA-BJ-A45I-F64575	7C09CD47-E789-451E-A914-E37FA3E2CA33	TCGA-BJ-A45I	positive	22	4	0	Minimal (T3)	B908BF51-8D22-4BB0-BDA3-42B85C8C11E4		YES		No					YES	NO	6	YES		12	9	1.1	2.1	1.5	0	No			M0	N0	T3	A45I			TUMOR FREE		NO	YES	Multifocal	Bilateral
TCGA.EL.A3GY.01A	Thyroid Papillary Carcinoma - Classical/usual	Ultrasound	WHITE	40	191.77.0	Nationwide Children's Hospital	TCGA-EL-A3GY-F41822	8666539B-4920-44DC-8632-935819C4CF65	TCGA-EL-A3GY		22	29	0	None	809DF245-E99B-43C0-9CAC-21B5235A2111				No					YES	NO		YES		12	3	1.8	4.5	2.5		No			M1	N1	T1	A3GY		NO	WITH TUMOR			NO	Unifocal	Right lobe
TCGA.DJ.A2PS.01A	Thyroid Papillary Carcinoma - Classical/usual	Ultrasound	WHITE	40	176.82.0	Nationwide Children's Hospital	TCGA-DJ-A2PS-F64450	E789CE53-6106-4999-A082-C83A7464D62E	TCGA-DJ-A2PS		22	3	0	Minimal (T3)	33B5C4F5-EE99-4709-9CF6-DB7C8B8D1495		NO		No	179.7 mCi		179.7 mCi	rhTSH	YES	NO	4	YES		12	9	0.7	1.1	0.8	1	No			M0	N1a	T3	A2PS		NO	TUMOR FREE	No imaging evidence of disease	NO	YES	Multifocal	Bilateral
TCGA.DJ.A2PU.01A	Thyroid Papillary Carcinoma - Classical/usual	Ultrasound	WHITE	52	182.78.0	Nationwide Children's Hospital	TCGA-DJ-A2PU-F64456	D8BD7B1D-EB94-45B2-9C98-BF7C3CE43684	TCGA-DJ-A2PU		22	3	0	None	5FB2770C-E707-4A35-A879-561B65792D96		NO		No				Patient did not receive I-131 treatment	YES	NO	1	YES		12	9	2.2	2.8	2.5	0	No			M0	N0	T2	A2PU		NO	TUMOR FREE	No imaging evidence of disease	NO	YES	Multifocal	Bilateral
TCGA.J8.A4HW.01A				59	270.67.0	Nationwide Children's Hospital			TCGA-J8-A4HW		22		0	None	FFBBCC3A-B8AC-40C0-8B89-AFC6F5C53522				No					YES		8	YES		12			3		7	Yes			M0	N1	T2	A4HW		NO				YES	Multifocal	Left lobe
TCGA.FY.A3RA.01A				21	224.70.0	Nationwide Children's Hospital	TCGA-FY-A3RA-F42793	3409FF4D-D7C3-4840-B05D-D638E8933E01	TCGA-FY-A3RA		22	30	0	None	A28B78CD-8C29-4881-A655-82E7BE069171				No	101.4 mCi		101.4 mCi	rhTSH	YES	NO		YES		12	4		4			No			MX	NX	T2	A3RA			TUMOR FREE	No imaging evidence of disease	NO	NO	Unifocal	Left lobe
TCGA.DJ.A1QQ.01A	Thyroid Papillary Carcinoma - Classical/usual	Ultrasound	ASIAN	43	126.82.0	Nationwide Children's Hospital	TCGA-DJ-A1QQ-F29326	7AEAC763-2AC5-448D-8061-8D6F18D156DA	TCGA-DJ-A1QQ		22	14	0	Minimal (T3)	F092A307-CDF4-4128-B65C-D9A07338F301	Scheduled Follow-up Submission	NO		No				Patient did not receive I-131 treatment	YES			YES		12	3	2	3	2.2		No			M0	N0	T3	A1QQ		NO	TUMOR FREE	No imaging evidence of disease	NO	NO	Multifocal	Bilateral
TCGA.E8.A2JQ.01A	Thyroid Papillary Carcinoma - Classical/usual		WHITE	18	171.87.0	Nationwide Children's Hospital	TCGA-E8-A2JQ-F58156	3CDAC9EC-B99E-44E4-8D96-0B1FB6D04C4D	TCGA-E8-A2JQ		22	1	0	Minimal (T3)	4708AC66-270E-41D2-9662-D9F063C9A1CC				No				Patient did not receive I-131 treatment	YES	YES	14	NO		12	4		2.1	1.9	11	No			M0	N1a	T3	A2JQ		NO	TUMOR FREE	No imaging evidence of disease	YES	YES	Unifocal	Right lobe
TCGA.EM.A22Q.01A	Thyroid Papillary Carcinoma - Follicular (>= 99% follicular patterned)	UltrasoundCT without contrast		36	171.87.0	Nationwide Children's Hospital	TCGA-EM-A22Q-F32377	EC68259C-C6E2-4F2D-99A3-2CD3042AD3F5	TCGA-EM-A22Q		22	18	0	None	6991D8DE-FE92-43BB-875C-B72411DC369C	Scheduled Follow-up Submission	NO		No	102.6 mCi			Thyroxine withdrawal	YES		9	YES		12	5	2.4	5.4	4	0	No			MX	N0	T3	A22Q		NO	TUMOR FREE	No imaging evidence of disease	NO	YES	Unifocal	Right lobe
TCGA.EL.A3T6.01A	Thyroid Papillary Carcinoma - Classical/usual	Ultrasound	WHITE	34	224.70.0	Nationwide Children's Hospital	TCGA-EL-A3T6-F41495	6F043D8E-6A45-4449-ACA3-0276C0E4F33B	TCGA-EL-A3T6		22	20	0	None	759D48D8-176F-473D-B786-6B4819AA51D0				No					YES	YES		YES		12	3	3	4.5	4		No			M0	N0	T3	A3T6		NO				NO	Unifocal	Left lobe
TCGA.ET.A3BP.01A	Thyroid Papillary Carcinoma - Classical/usual	Ultrasound	WHITE	34	182.78.0	Nationwide Children's Hospital	TCGA-ET-A3BP-F36929	31257A0C-0C5A-4E9E-BDE2-9949B86A291B	TCGA-ET-A3BP		22	19	0	None	817A0148-8ED9-46C0-9D5C-DE75591733BA		NO		No	75 mCi			Thyroxine withdrawal	YES	NO	3	YES		12	11	1.5	2.5	2.5	2	No			MX	N1a	T2	A3BP		NO		No imaging evidence of disease	NO	YES	Multifocal	Left lobe
TCGA.EM.A2CL.01A	Thyroid Papillary Carcinoma - Follicular (>= 99% follicular patterned)	Ultrasound		31	171.87.0	Nationwide Children's Hospital	TCGA-EM-A2CL-F37084	DBDAB4D1-B326-4174-9461-B8D2CCCD015F	TCGA-EM-A2CL		22	23	0	None	CC7A007A-D511-4758-AB0C-66F5C5D3A73E		NO		No				Patient did not receive I-131 treatment	YES	NO	0	YES		12	11	1.8	2.5	2.3		No			MX	NX	T2	A2CL		NO	TUMOR FREE	No imaging evidence of disease	NO	NO	Multifocal	Left lobe
TCGA.CE.A482.01A	Thyroid Papillary Carcinoma - Classical/usual		ASIAN	27	253.64.0	Nationwide Children's Hospital	TCGA-CE-A482-F58075	FE230B46-D386-4FC9-B8F2-0CF257C6CAF5	TCGA-CE-A482		22	31	0	None	C889DFA7-C174-4FA9-BB88-963EFCAEBDF8				No				Patient did not receive I-131 treatment	YES	NO		NO		12	3	1	2	1.5		No			M0	N1	T1	A482		NO	TUMOR FREE	No imaging evidence of disease	YES	YES	Unifocal	Right lobe
TCGA.EM.A2OX.01A	Thyroid Papillary Carcinoma - Classical/usual	Ultrasound		46	191.77.0	Nationwide Children's Hospital	TCGA-EM-A2OX-F38465	543D611D-B78F-4E23-AA68-202CA715B867	TCGA-EM-A2OX		22	20	0	None	0750D8E2-AFE9-48A5-AD6A-829651FB6D71		NO		No	75 mCI	none	75 mCI	rhTSH	YES	NO	9	YES		12	3	1.4	1.8	1.5	8	No			MX	N1b	T1b	A2OX		NO	TUMOR FREE	No imaging evidence of disease	NO	YES	Multifocal	Right lobe
TCGA.EL.A3GX.01A	Thyroid Papillary Carcinoma - Classical/usual	Ultrasound	WHITE	41	191.77.0	Nationwide Children's Hospital	TCGA-EL-A3GX-F41107	7E30A187-84F0-463E-825F-C337A5718960	TCGA-EL-A3GX		22	12	0	None	F7C8FE2C-1B08-4CF9-995C-8CE7F8B9ACAC				No				Patient did not receive I-131 treatment	YES	NO	40	YES		12	3	0.9	1	0.9	3	No			M0	N1	T2	A3GX		NO	TUMOR FREE		NO	YES	Unifocal	Right lobe
TCGA.DJ.A4UQ.01A	Other, specify	Ultrasound	ASIAN	60	270.67.0	Nationwide Children's Hospital	TCGA-DJ-A4UQ-F53014	EDA4A5C6-A208-4693-ABF9-D3A17FA26464	TCGA-DJ-A4UQ		22	6	0	Minimal (T3)	C764DB8C-B02F-4B6F-90DE-6E44E11D1301		NO	Papillary carcinoma, diffuse sclerosing variant	No	148.8 mCi		148.8 mCi	rhTSH	YES	NO	99	YES		12	2	0.3	1.5	0.5	31	No			M0	N1b	T3	A4UQ		NO	WITH TUMOR	Persistent locoregional disease	NO	YES	Multifocal	Bilateral
TCGA.BJ.A3F0.01A	Thyroid Papillary Carcinoma - Classical/usual	Ultrasound	WHITE	64	191.77.0	Nationwide Children's Hospital	TCGA-BJ-A3F0-F45938	20A9D502-7383-4285-BA58-356E62CC3812	TCGA-BJ-A3F0		22	26	0	None	C44462B1-81A7-40E8-A8E0-15D93C9B257D		NO		No					YES	NO		YES		12	7					No			M0	N0	T1b	A3F0		NO	TUMOR FREE	No imaging evidence of disease	NO	NO	Unifocal	Right lobe
TCGA.DJ.A2Q6.01A	Thyroid Papillary Carcinoma - Classical/usual	Ultrasound	WHITE	38	176.82.0	Nationwide Children's Hospital	TCGA-DJ-A2Q6-F64618	F88AB5FC-4260-4B3D-AD65-2F749C9777D1	TCGA-DJ-A2Q6		22	8	0	Minimal (T3)	D1E7B2A5-CB90-491B-8942-D53A9601EEC7		NO		No	148.9 mCi		148.9 mCi	rhTSH	YES	NO	45	YES		12	9	0.8	1.1	0.8	22	No			M0	N1b	T1b	A2Q6		NO	TUMOR FREE	No imaging evidence of disease	NO	YES	Multifocal	Bilateral
TCGA.E8.A415.01A	Thyroid Papillary Carcinoma - Classical/usual	Ultrasound	ASIAN	39	250.64.0	Nationwide Children's Hospital	TCGA-E8-A415-F45964	3C9FDA2C-67A0-44B2-95FD-D617DE54A99F	TCGA-E8-A415		22	26	0	None	DF21B088-6296-4C07-B005-80F7C97811CC		NO		No				Patient did not receive I-131 treatment	YES	NO	2	YES		12	7			1	1	No			M0	N1b	T1a	A415			TUMOR FREE	No imaging evidence of disease	NO	YES	Unifocal	Left lobe
TCGA.DJ.A3VA.01A	Thyroid Papillary Carcinoma - Classical/usual	CT with contrast		39	250.64.0	Nationwide Children's Hospital	TCGA-DJ-A3VA-F46873	403413D4-8D85-4AF0-AE43-755F6B7391CF	TCGA-DJ-A3VA		22	27	0	None	ABAF9F22-B32D-4E5C-A986-56C2771BA99A		NO		No				Patient did not receive I-131 treatment	YES	NO	28	YES		12	8	1.5	2	1.8	1	No			M0	N1a	T1b	A3VA		NO	TUMOR FREE	No imaging evidence of disease	NO	YES	Multifocal	Left lobe
TCGA.CE.A3ME.01A	Thyroid Papillary Carcinoma - Classical/usual		ASIAN	51	197.76.0	Nationwide Children's Hospital	TCGA-CE-A3ME-F70939	7200F9E9-630D-4C13-96FE-2301123F6F1B	TCGA-CE-A3ME		22	10	0	None	378788AA-55A4-424A-9E5F-5FA1F93448C5				No					YES	NO		NO		12	3	2	4	3		No			M0	N0	T2	A3ME			TUMOR FREE		NO	NO	Unifocal	Right lobe
TCGA.FY.A40M.01A				51	250.64.0	Nationwide Children's Hospital	TCGA-FY-A40M-F60057	909F6C46-F4B1-4749-B725-779E2C1C4EF0	TCGA-FY-A40M		22	29	0	None	1D05EFED-A734-4B36-AB49-EC2AE2951FB4				No	50.8		50.8	rhTSH	YES	NO	5	NO		12	5	1.4	1.7	1.5	0	No			MX	N0	T1b	A40M		NO	TUMOR FREE	No imaging evidence of disease	YES	YES	Multifocal	Bilateral
TCGA.FK.A3SE.01A	Thyroid Papillary Carcinoma - Classical/usual	Ultrasound	ASIAN	31	230.73.0	Nationwide Children's Hospital	TCGA-FK-A3SE-F65405	81E164EF-67BF-461F-A05E-8BBF74977C15	TCGA-FK-A3SE		22	23	0	None	67B39B56-EDE5-4CC5-B083-21E78FC218D0				No	75.5 millicures		75.5 millicures	Thyroxine withdrawal	YES	YES	8	YES		12	9		3.5		2	No			MX	N1a	T2	A3SE		NO	TUMOR FREE	No imaging evidence of disease	NO	YES	Multifocal	Bilateral
TCGA.BJ.A0Z5.01A	Thyroid Papillary Carcinoma - Classical/usual	Ultrasound	WHITE	58	87.85.0	Nationwide Children's Hospital	TCGA-BJ-A0Z5-F19452	AF6D5943-4D86-43CB-8135-3C648FE66F4A	TCGA-BJ-A0Z5	V600E identified	22	12	0		D3258D83-9B61-4CEA-B803-CAF1B278EA41	Scheduled Follow-up Submission	YES		No	150.7 MCI			Thyroxine withdrawal	YES		5	YES		12	12				4	No			M0	N1a	T3	A0Z5			TUMOR FREE	No imaging evidence of disease	NO	YES		Left lobe
TCGA.FY.A76V.01A				54	414.38.0	Nationwide Children's Hospital			TCGA-FY-A76V		22		0	None	C00CE446-6FCB-4A11-B25A-8C6AA1CCDF45				No					YES			YES		12		1.1	3.1	1.5		Yes			MX	NX	T2	A76V		NO				NO	Multifocal	Isthmus
TCGA.DJ.A13T.01A	Thyroid Papillary Carcinoma - Classical/usual	Ultrasound	WHITE	37	87.85.0	Nationwide Children's Hospital	TCGA-DJ-A13T-F63885	00B50CF8-561E-4032-9B76-C2D1D45450CF	TCGA-DJ-A13T		22	22	0	None	37174396-8E1A-448D-AE9B-687D441B0E50		NO		No				Patient did not receive I-131 treatment	YES	NO	7	YES		12	9		2.2		0	No			M0	N0	T2	A13T		NO	TUMOR FREE	No imaging evidence of disease	NO	YES	Multifocal	Right lobe
TCGA.EL.A3CX.01A	Thyroid Papillary Carcinoma - Classical/usual	Ultrasound	WHITE	22	182.78.0	Nationwide Children's Hospital	TCGA-EL-A3CX-F41820	567CFEFF-7510-4298-8E32-50F17D59DC91	TCGA-EL-A3CX		22	29	0	None	99A0C6E2-0297-43AD-A832-728B8CABE30F				No				Patient did not receive I-131 treatment	YES	NO	13	YES		12	3	2	3.3	3.3	0	No			M0	N0	T2	A3CX		NO	TUMOR FREE		NO	YES	Unifocal	Right lobe
TCGA.DJ.A3VM.01A	Thyroid Papillary Carcinoma - Follicular (>= 99% follicular patterned)	Ultrasound	WHITE	68	250.64.0	Nationwide Children's Hospital	TCGA-DJ-A3VM-F46960	0CE97852-D864-4240-A848-842F5E298D7C	TCGA-DJ-A3VM		22	27	0	None	4421A3D7-0900-4F65-A254-120DB64CC043		NO		No	104.8 mCi	0	104.8 mCi	rhTSH	YES	NO		YES		12	8	2	3	2.7		No			M0	N0	T2	A3VM		NO	TUMOR FREE	No imaging evidence of disease	NO	NO	Unifocal	Right lobe
TCGA.DJ.A3VE.01A	Thyroid Papillary Carcinoma - Classical/usual	CT with contrastCT without contrast	WHITE	50	250.64.0	Nationwide Children's Hospital	TCGA-DJ-A3VE-F46945	7CAD76D0-05DC-418E-B98A-7E13F8817125	TCGA-DJ-A3VE		22	27	0	None	700C7475-9A65-4C58-AF2C-FA60DD16A099		NO		No				Patient did not receive I-131 treatment	YES	NO		YES		12	8	1.3	1.7	1.6		No			M0	N0	T1b	A3VE		NO	TUMOR FREE	No imaging evidence of disease	NO	NO	Unifocal	Left lobe
TCGA.FY.A40L.01A				55	250.64.0	Nationwide Children's Hospital	TCGA-FY-A40L-F64056	7D3FAA4E-8BE3-4756-B201-A2E16570E6DE	TCGA-FY-A40L		22	25	0	Moderate/Advanced (T4a)	58E269D7-AD0D-4FD0-A1DC-5204A9F333C8				No	147.6		147.6	rhTSH	YES	NO	3	NO		12	8	0.4	1.7	1.2	2	No			MX	N1b	T4a	A40L		NO	TUMOR FREE	No imaging evidence of disease	YES	YES	Multifocal	Bilateral
TCGA.BJ.A2N7.01A	Thyroid Papillary Carcinoma - Classical/usual	Ultrasound	WHITE	30	176.82.0	Nationwide Children's Hospital	TCGA-BJ-A2N7-F45932	AB417566-39D7-42B8-997D-7CE22DC7792E	TCGA-BJ-A2N7		22	25	0	Minimal (T3)	97735C6B-46E4-42C1-AF6A-5704A2968CF2		NO		No					YES	NO		YES		12	7					No			M0	N0	T3	A2N7		NO	TUMOR FREE	No imaging evidence of disease	NO	NO	Multifocal	Bilateral
TCGA.FY.A3I4.01A	Thyroid Papillary Carcinoma - Classical/usual		WHITE	34	205.75.0	Nationwide Children's Hospital	TCGA-FY-A3I4-F46705	D2CA8D86-15FC-4840-BF14-DAEE6E3F902B	TCGA-FY-A3I4		22	14	0	None	16AAB220-2856-45AD-9AD5-6AF3D0328980				No	72.5 mCi		72.5 mCi	rhTSH	YES	NO	1			12	8	2.4	3.8	4	0	No			M0	N0	T2	A3I4			TUMOR FREE	No imaging evidence of disease	NO	YES	Unifocal	Right lobe
TCGA.DJ.A2PT.01A	Thyroid Papillary Carcinoma - Tall Cell (>= 50% tall cell features)	Ultrasound	WHITE	70	176.82.0	Nationwide Children's Hospital	TCGA-DJ-A2PT-F64454	60DFA4C9-F874-4E48-9C7F-B23E41D1E9DE	TCGA-DJ-A2PT		22	3	0	Minimal (T3)	1A9ED9E0-D770-4433-BA0B-B140E1488410		NO		No	94.6 mCi		94.6 mCi	rhTSH	YES	NO	15	YES		12	9	1	1.5	1.2	0	No			M0	N0	T3	A2PT		NO	TUMOR FREE	No imaging evidence of disease	NO	YES	Unifocal	Right lobe
TCGA.ET.A25K.01A	Thyroid Papillary Carcinoma - Classical/usual	Ultrasound	WHITE	36	149.85.0	Nationwide Children's Hospital	TCGA-ET-A25K-F33847	7F39E785-B159-495C-93B9-94ADF09B8DB4	TCGA-ET-A25K		22	6	0	None	1FE13BC3-4629-4EB2-AC75-AB60E50077EC		NO		No					YES	NO	11	YES		12	9	1.8	2.5	2.5	3	No			MX	N1a	T2	A25K		NO	TUMOR FREE	No imaging evidence of disease	NO	YES	Multifocal	Right lobe
TCGA.EL.A3MW.01A	Thyroid Papillary Carcinoma - Classical/usual		WHITE	55	197.76.0	Nationwide Children's Hospital	TCGA-EL-A3MW-F41503	6C6BA7F6-72FC-42C5-B182-CA2FF7DC77A7	TCGA-EL-A3MW		22	20	0	None	DF6EC0A9-466C-4DC4-BF5E-3518704FBD01				No				Patient did not receive I-131 treatment	YES	NO	1	NO		12	3	1.8	3.5	3	0	No			M0	N0	T2	A3MW		NO	TUMOR FREE		NO	YES	Unifocal	Right lobe
TCGA.EM.A4FV.01A	Thyroid Papillary Carcinoma - Classical/usual	Ultrasound		64	270.67.0	Nationwide Children's Hospital	TCGA-EM-A4FV-F64992	101F9AB0-98FA-4506-9B92-A553C6463EE0	TCGA-EM-A4FV		22	17	0	None	CE2A2C63-614E-4102-B0B8-64D6AD9FC729		NO		No				Patient did not receive I-131 treatment	YES	NO	5	YES		12	9	1.1	1.3	1.2	0	No			MX	N0	T1b	A4FV		NO	TUMOR FREE	No imaging evidence of disease	NO	YES	Unifocal	Left lobe
TCGA.DJ.A1QL.01A	Thyroid Papillary Carcinoma - Follicular (>= 99% follicular patterned)	Ultrasound		70	126.82.0	Nationwide Children's Hospital	TCGA-DJ-A1QL-F71905	18DC29B0-A2D4-4BEF-958B-5EA6F88396AB	TCGA-DJ-A1QL		22	31	0	None	B9984BDD-A64D-4A7C-86B8-E047080943AC		NO		No				Patient did not receive I-131 treatment	YES	NO		YES		12	3	1.8	2.1	1.8		No			M0	N0	T2	A1QL		NO	TUMOR FREE	No imaging evidence of disease	NO	NO	Unifocal	Left lobe
TCGA.DJ.A3UQ.01A	Thyroid Papillary Carcinoma - Tall Cell (>= 50% tall cell features)	Ultrasound	ASIAN	45	230.73.0	Nationwide Children's Hospital	TCGA-DJ-A3UQ-F46849	F33330E7-7C94-4BBB-B464-399C13B1218F	TCGA-DJ-A3UQ		22	23	0	Minimal (T3)	68D46DB7-FDCD-49D4-91A3-70D5CC3D0FA2		NO		No	97.8 mCi	0	97.8 mCi	rhTSH	YES	NO	6	YES		12	8	0.6	0.7	0.6	5	No			M0	N1a	T3	A3UQ		NO	TUMOR FREE	No imaging evidence of disease	NO	YES	Multifocal	Left lobe
TCGA.DJ.A3VK.01A	Thyroid Papillary Carcinoma - Follicular (>= 99% follicular patterned)		WHITE	63	250.64.0	Nationwide Children's Hospital	TCGA-DJ-A3VK-F46954	39C43BB3-8A41-4D3D-A3CA-5B9BD0CDDEC2	TCGA-DJ-A3VK		22	27	0	Minimal (T3)	1073B0F3-B83E-4CCE-AE3B-D41D2F6CC754		NO		No	72.67 mCi	0	72.67 mCi	rhTSH	YES	NO	2	NO		12	8	1	1	1	0	Yes			M0	N0	T3	A3VK			TUMOR FREE	No imaging evidence of disease	NO	YES	Multifocal	Right lobe
TCGA.FY.A4B3.01A				51	253.64.0	Nationwide Children's Hospital	TCGA-FY-A4B3-F65842	FB562D37-498D-414D-A60E-443EDDFD3603	TCGA-FY-A4B3		22	30	0	Minimal (T3)	F85EA104-51EC-49D8-B4AC-BB88D4D62652				No				Patient did not receive I-131 treatment	YES	NO	4	NO		12	9	1.5	2.1	1.5	4	No			MX	N1a	T3	A4B3				No imaging evidence of disease		YES	Multifocal	Isthmus
TCGA.ET.A25R.01A	Thyroid Papillary Carcinoma - Tall Cell (>= 50% tall cell features)	Ultrasound	WHITE	51	149.85.0	Nationwide Children's Hospital	TCGA-ET-A25R-F33851	D0FCC501-B2B7-4280-8BDB-8386C2D7C288	TCGA-ET-A25R		22	6	0	Minimal (T3)	AC74F7C7-27B5-4103-9629-2806C124E3EB		NO		No				Patient did not receive I-131 treatment	YES	NO		YES		12	9	1.1	2.6	1.6		No			MX	NX	T3	A25R	hypothyroidism	NO	TUMOR FREE	No imaging evidence of disease	NO	NO	Unifocal	Isthmus
TCGA.CE.A27D.01A	Thyroid Papillary Carcinoma - Classical/usual		ASIAN	28	149.85.0	Nationwide Children's Hospital	TCGA-CE-A27D-F70941	0D65C040-923B-4D16-A396-99E5DC03C399	TCGA-CE-A27D		22	10	0	None	8B85F3EB-C1C5-4926-A288-28F71B3E00FC				No					YES	NO				12	3	1.5	3	2		No			M0	N1	T2	A27D			TUMOR FREE		NO	NO
TCGA.EL.A4KH.01A	Thyroid Papillary Carcinoma - Classical/usual	Ultrasound	WHITE	36	270.67.0	Nationwide Children's Hospital	TCGA-EL-A4KH-F68695	994BB490-F7B3-461D-B1F3-DD0E7F779E97	TCGA-EL-A4KH		22	12	0	None	05F73118-F9DC-40CF-BADB-680FA2ED5F8A				No					YES	NO		YES		12	12	1.5	2.1	1.8		No			M0	N0	T2	A4KH		NO	TUMOR FREE		NO	NO	Multifocal	Left lobe
TCGA.BJ.A45H.01A	Thyroid Papillary Carcinoma - Classical/usual	Ultrasound	WHITE	45	253.64.0	Nationwide Children's Hospital	TCGA-BJ-A45H-F64562	3ED5CE96-0586-43D9-961A-15F5673C2E7E	TCGA-BJ-A45H	600 (pV600E, c1799T>A	22	4	0	Minimal (T3)	9B418BC8-1942-4540-9C33-F84032F22414		YES		No					YES	NO		YES		12	9	1.1	1.5	1.3		No			M0	N0	T3	A45H			WITH TUMOR		NO		Multifocal	Bilateral
TCGA.EL.A4K2.01A	Thyroid Papillary Carcinoma - Classical/usual	Ultrasound	WHITE	43	270.67.0	Nationwide Children's Hospital	TCGA-EL-A4K2-F57287	6BE7DF0A-F903-46CC-9E9D-F53B690EF86C	TCGA-EL-A4K2		22	7	0	None	0A99C635-8695-4232-8B8F-6BEE23B0FF0F				No				Patient did not receive I-131 treatment	YES	NO	1	YES		12	3	1.5	1.8	1.5	0	No			M0	N0	T1	A4K2		NO	TUMOR FREE		NO	YES	Unifocal	Left lobe
TCGA.EM.A4FF.01A	Thyroid Papillary Carcinoma - Classical/usual	Ultrasound		40	270.67.0	Nationwide Children's Hospital	TCGA-EM-A4FF-F64987	6575407D-F73A-4D16-B7F5-A1D713C4FBC9	TCGA-EM-A4FF		22	17	0	None	3DC9A068-5845-4309-9F25-820F89635084		NO		No	100mcI		100mcI	Thyroxine withdrawal	YES	NO	4	YES		12	9	0.9	1.5	1.1	1	No			MX	N1	T1b	A4FF		NO	TUMOR FREE		NO	YES	Multifocal	Left lobe
TCGA.EM.A2CJ.01A	Thyroid Papillary Carcinoma - Follicular (>= 99% follicular patterned)			49	171.87.0	Nationwide Children's Hospital	TCGA-EM-A2CJ-F36603	15EEBD68-8EB1-4B69-9B5E-AEE51FE8D6B6	TCGA-EM-A2CJ		22	23	0	None	77D9B90B-EF4F-4533-86D8-DB87D09D9B44		NO		No				Patient did not receive I-131 treatment	YES	NO		NO		12	11	0	1.2	1		No			MX	NX	T1b	A2CJ		NO	TUMOR FREE	No imaging evidence of disease	NO	NO	Multifocal	Left lobe
TCGA.EM.A1CV.01A	Thyroid Papillary Carcinoma - Classical/usual			32	115.87.0	Nationwide Children's Hospital	TCGA-EM-A1CV-F71783	258B2E9F-4F26-4E45-A144-9DF803678A02	TCGA-EM-A1CV		22	31	0	None	B9607858-5AD0-4C44-874A-96AEEAB8474F				No				Patient did not receive I-131 treatment	YES	NO	3			12	3	0.8	1.1	0.8	0	No			MX	N0	T1	A1CV			TUMOR FREE	No imaging evidence of disease	NO	YES	Multifocal	Left lobe
TCGA.EL.A3H4.01A	Thyroid Papillary Carcinoma - Classical/usual	CT with contrast	BLACK OR AFRICAN AMERICAN	46	191.77.0	Nationwide Children's Hospital	TCGA-EL-A3H4-F55885	2222135A-4F79-401E-A274-029FD7A25D02	TCGA-EL-A3H4		22	17	0	Moderate/Advanced (T4a)	3916AFCC-5096-4D85-BE7C-AB0E191A2865				No				Patient did not receive I-131 treatment	YES	NO	69	YES		12	1	4	8	5	10	No			M0	N1	T4a	A3H4		NO	TUMOR FREE		NO	YES	Unifocal	Right lobe
TCGA.DJ.A3V4.01A	Thyroid Papillary Carcinoma - Tall Cell (>= 50% tall cell features)	Ultrasound	WHITE	60	237.68.0	Nationwide Children's Hospital	TCGA-DJ-A3V4-F46865	7E64B680-E64A-44A3-A668-D66D059F8262	TCGA-DJ-A3V4		22	27	0	Minimal (T3)	695E07B2-1C5D-4248-94BE-7F400147055C		NO		No	95.4 mCi	0	95.4 mCi	rhTSH	YES	NO	1	YES		12	8	0.8	1.3	1.3	1	Yes			M0	N1a	T3	A3V4		NO	TUMOR FREE	No imaging evidence of disease	NO	YES	Multifocal	Left lobe
TCGA.E8.A418.01A	Thyroid Papillary Carcinoma - Classical/usual		WHITE	75	250.64.0	Nationwide Children's Hospital	TCGA-E8-A418-F53320	9A8332EB-7356-4AD7-AA0D-286F32C78741	TCGA-E8-A418		22	10	0	Moderate/Advanced (T4a)	98189A8F-B96E-4BCA-94EB-8EED19C4898A				No				Patient did not receive I-131 treatment	YES	YES		NO		12	12			9		No			M0	N0	T4a	A418		NO	TUMOR FREE		NO	NO	Unifocal	Right lobe
TCGA.DJ.A2Q3.01A	Thyroid Papillary Carcinoma - Tall Cell (>= 50% tall cell features)	Ultrasound	ASIAN	61	176.82.0	Nationwide Children's Hospital	TCGA-DJ-A2Q3-F64475	BCAEB9EC-1487-445F-A526-7F72A927FDEC	TCGA-DJ-A2Q3		22	22	0	Minimal (T3)	5B1E87B1-741C-4689-B385-0189EFE8A20E		NO		No	99.3 mCi		99.3 mCi	rhTSH	YES	NO	6	YES		12	9	0.6	0.8	0.7	1	No			M0	N1a	T3	A2Q3		NO	TUMOR FREE	No imaging evidence of disease	NO	YES	Unifocal	Left lobe
TCGA.BJ.A28Z.01A	Thyroid Papillary Carcinoma - Classical/usual	Ultrasound	WHITE	46	149.85.0	Nationwide Children's Hospital	TCGA-BJ-A28Z-F45802	472B7815-30BC-4E25-BED1-ADC7CD8053A2	TCGA-BJ-A28Z		22	22	0	Minimal (T3)	F04FE279-87E1-4D8B-A113-B657FC238C66		YES		No				rhTSH	YES	NO	16	YES		12	7	0.9	1.7	1.2	1	No			M0	N1a	T3	A28Z			TUMOR FREE	No imaging evidence of disease	NO	YES	Multifocal	Left lobe
TCGA.EM.A3FQ.01A	Thyroid Papillary Carcinoma - Classical/usual	CT with contrast		19	205.75.0	Nationwide Children's Hospital	TCGA-EM-A3FQ-F39020	4D24BCDB-5EF1-440B-8E18-C55BB8DF934A	TCGA-EM-A3FQ		22	9	0	None	FD33EEA8-9CAF-4A59-BC8B-959046816311		NO		No	125 mci		125 mci	Thyroxine withdrawal	YES	NO	66	YES		12	1		4.8		41	No			MX	N1b	T3	A3FQ		NO		No imaging evidence of disease	YES	YES	Multifocal	Right lobe
TCGA.BJ.A0ZB.01A	Thyroid Papillary Carcinoma - Classical/usual	Ultrasound	WHITE	66	87.85.0	Nationwide Children's Hospital	TCGA-BJ-A0ZB-F19454	B411832B-DF6D-4DE3-BE4A-DC8B80EB23D3	TCGA-BJ-A0ZB	V600E	22	12	0	Moderate/Advanced (T4a)	B1AA46BE-56B6-43F4-BA04-596352BD9F0E	Scheduled Follow-up Submission	YES		No	39.5 MCI			Thyroxine withdrawal	YES		6	YES		12	12	1.2	2.4	1.6	5	No			M0	N1b	T3	A0ZB		NO	TUMOR FREE		NO	YES	Unifocal	Right lobe
TCGA.EM.A2CT.01A	Thyroid Papillary Carcinoma - Follicular (>= 99% follicular patterned)			20	171.87.0	Nationwide Children's Hospital	TCGA-EM-A2CT-F37092	F1329326-F055-4E17-80C7-249AFB5C5056	TCGA-EM-A2CT		22	23	0	None	C1751655-77F4-4908-B2B3-40579EDA7A14		NO		No				Patient did not receive I-131 treatment	YES	NO	5	NO		12	11	0.7	1.1	0.7	0	No			MX	N0	T1b	A2CT		NO	TUMOR FREE	No imaging evidence of disease	NO	YES	Unifocal	Right lobe
TCGA.ET.A3DS.01A	Thyroid Papillary Carcinoma - Classical/usual		WHITE	33	182.78.0	Nationwide Children's Hospital	TCGA-ET-A3DS-F38449	B75BA886-8F02-4A82-8F1E-45E8212316B4	TCGA-ET-A3DS		22	14	0	None	E03C1C72-5526-42EA-8876-73C74857EA37		NO		No				Patient did not receive I-131 treatment	YES	NO	8	NO		12	3	0.5	0.8	0.6	0	No			MX	N0	T1	A3DS	hypothyroidism	NO	TUMOR FREE	No imaging evidence of disease	NO	YES	Unifocal	Right lobe
TCGA.EM.A22N.01A	Thyroid Papillary Carcinoma - Follicular (>= 99% follicular patterned)			68	171.87.0	Nationwide Children's Hospital	TCGA-EM-A22N-F32373	38E5CD99-0EA2-4622-8114-7390A9F309C3	TCGA-EM-A22N		22	18	0	None	B161E9BE-FCE8-4B7C-89FD-27E0FAB3258E	Scheduled Follow-up Submission	NO		No	75 mCi			Thyroxine withdrawal	YES		2	NO		12	5	1.2	2	1.4	0	No			MX	N0	T1b	A22N		NO	TUMOR FREE	No imaging evidence of disease	NO	YES	Multifocal	Right lobe
TCGA.ET.A3DO.01A	Thyroid Papillary Carcinoma - Classical/usual		WHITE	33	182.78.0	Nationwide Children's Hospital	TCGA-ET-A3DO-F37098	2298394D-E18D-4CC1-98AB-28570893CB4C	TCGA-ET-A3DO		22	26	0	None	4BBCA737-7957-47B4-8DFE-485B4ED191B7		NO		No					YES	NO		NO		12	11	1.5	2.5	1.8		No			MX	NX	T2	A3DO		NO	TUMOR FREE		NO	NO	Multifocal	Right lobe
TCGA.FK.A4UB.01A	Thyroid Papillary Carcinoma - Classical/usual	UltrasoundCT without contrast	WHITE	51	270.67.0	Nationwide Children's Hospital	TCGA-FK-A4UB-F65408	FD5B06B2-15AC-4727-A35A-90E0B0094D1E	TCGA-FK-A4UB		22	23	0	Minimal (T3)	9A044190-91CC-4077-A522-6160E89A8F50		NO		No	105 mCi		105 mCi	Thyroxine withdrawal	YES	NO	85	YES		12	9		2		20	No		Lymph node	MX	N1a	T3	A4UB		NO	TUMOR FREE	No imaging evidence of disease	NO	YES	Multifocal	Right lobe
TCGA.DJ.A2Q9.01A	Thyroid Papillary Carcinoma - Tall Cell (>= 50% tall cell features)	Ultrasound	WHITE	65	176.82.0	Nationwide Children's Hospital	TCGA-DJ-A2Q9-F64621	24D72EF2-CE2B-44FF-B5A6-F946A019DFC1	TCGA-DJ-A2Q9		22	8	0	None	542A4985-5709-42D3-BFE8-74C99B256802		NO		No	73.9 mCi		73.9 mCi	rhTSH	YES	NO	5	YES		12	9	1.2	1.5	1.3	1	No			M0	N1a	T1b	A2Q9		NO	TUMOR FREE	No imaging evidence of disease	NO	YES	Multifocal	Right lobe
TCGA.KS.A4I3.01A				41	270.67.0	Nationwide Children's Hospital	TCGA-KS-A4I3-F59489	7BF05659-A9ED-43C3-8ABD-DF55237F850C	TCGA-KS-A4I3		22	13	0	Minimal (T3)	53F78DF8-503F-4FA0-9DCC-192D36EE39B5				No	150 mCi		150 mCi	Thyroxine withdrawal	YES	NO	8	NO		12	5	1.3	1.5	1.5	8	No			M0	N1	T3	A4I3		NO	TUMOR FREE	No imaging evidence of disease	YES	YES	Unifocal	Left lobe
TCGA.QD.A8IV.01A				50	414.38.0	Nationwide Children's Hospital	TCGA-QD-A8IV-F67053	B20ED3CB-E09D-4CEF-9807-C4F78A8FFD75	TCGA-QD-A8IV	POSITIVE for V600E mutation of BRAF (c.1799T>A, p.Val600Glu).	22	30	0	Minimal (T3)	E2BF34E4-8221-4D58-BB45-1B83FBF4CDDD		YES		No	5.52	124.3	129.3		YES	NO	38	YES		12	10	5.5	12	6	15	No			MX	N1b	T3	A8IV	hypothyroidism	NO	TUMOR FREE	Persistent locoregional disease	NO	YES	Multifocal
TCGA.DJ.A13L.01A	Thyroid Papillary Carcinoma - Tall Cell (>= 50% tall cell features)	CT with contrast	WHITE	85	224.70.0	Nationwide Children's Hospital			TCGA-DJ-A13L		22		0	None	4A1DB985-0405-4C4A-902C-DC86A3A8E29D		NO		No					YES			YES		12		0.8	1.4	0.9		Yes			M0	N0	T1b	A13L		NO				NO	Multifocal	Right lobe
TCGA.EL.A3GS.01A	Thyroid Papillary Carcinoma - Classical/usual	Ultrasound	WHITE	37	197.76.0	Nationwide Children's Hospital	TCGA-EL-A3GS-F41551	D9933D51-82EA-4AFF-9DA0-857C8F9EF1BA	TCGA-EL-A3GS		22	20	0	Minimal (T3)	4369D0CE-180F-41C8-9442-9C715DFEE08A				No				Patient did not receive I-131 treatment	YES	NO	1	YES		12	3	1.6	4.2	2.5	1	No			M0	N1	T3	A3GS		NO	TUMOR FREE		NO	YES	Multifocal	Bilateral
TCGA.BJ.A45K.01A	Thyroid Papillary Carcinoma - Classical/usual	Ultrasound	WHITE	33	253.64.0	Nationwide Children's Hospital	TCGA-BJ-A45K-F64577	E4F45ECE-D049-48DE-8927-4ECD00F19AAE	TCGA-BJ-A45K		22	4	0	None	5936E32A-9159-4F8A-8DF1-9284D5803141		YES		No					YES	NO	8	YES		12	9	2	2.3	2.2	0	No			M0	N0	T2	A45K			TUMOR FREE		NO	YES		Left lobe
TCGA.ET.A25N.01A	Thyroid Papillary Carcinoma - Classical/usual		WHITE	28	149.85.0	Nationwide Children's Hospital	TCGA-ET-A25N-F33850	124221C4-C4F0-4965-8607-0B3448F67C3B	TCGA-ET-A25N		22	6	0	None	70B05BBE-E9D5-4155-BEA7-E20EE7A33101		NO		No					YES	NO	8	NO		12	9	2	2.3	1.5	1	No			MX	N1a	T2	A25N		NO	TUMOR FREE	No imaging evidence of disease	NO	YES	Unifocal	Right lobe
TCGA.BJ.A0ZA.01A	Thyroid Papillary Carcinoma - Classical/usual		WHITE	67	87.85.0	Nationwide Children's Hospital	TCGA-BJ-A0ZA-F19414	FF86952A-71DE-4700-AE84-B2B5025ED00A	TCGA-BJ-A0ZA		22	12	0	None	C18BBCE3-E5F6-4940-825F-5491822E1445	Scheduled Follow-up Submission	YES		No	51.3			Thyroxine withdrawal	YES		2			12	12	1.3	3.4	2	0	No			M0	N0	T2	A0ZA		NO	TUMOR FREE	No imaging evidence of disease	NO	YES	Multifocal	Bilateral
TCGA.E8.A434.01A	Thyroid Papillary Carcinoma - Classical/usual	Ultrasound	ASIAN	56	250.64.0	Nationwide Children's Hospital	TCGA-E8-A434-F45966	58962937-9F74-4EEA-B676-733077807954	TCGA-E8-A434		22	26	0	None	304CD38F-9DBA-45F6-8ADE-F436A909DD2B				No				Thyroxine withdrawal	YES	NO		YES		12	7			0.7		No			M0	N0	T1a	A434		NO	TUMOR FREE	No imaging evidence of disease	NO	NO	Unifocal	Left lobe
TCGA.DJ.A13P.01A	Thyroid Papillary Carcinoma - Classical/usual		WHITE	52	87.85.0	Nationwide Children's Hospital	TCGA-DJ-A13P-F63863	B16ADFCF-9D57-41E4-80E2-06B08EA56C26	TCGA-DJ-A13P		22	20	0	Minimal (T3)	7224A169-326B-4BB0-8CC2-EF7219FA3A1F		NO		No				Patient did not receive I-131 treatment	YES	NO		NO		12	8		1.5			No			M0	N0	T2	A13P		YES	TUMOR FREE	No imaging evidence of disease	NO	NO	Multifocal	Right lobe
TCGA.CE.A485.01A	Thyroid Papillary Carcinoma - Classical/usual		ASIAN	32	253.64.0	Nationwide Children's Hospital	TCGA-CE-A485-F69731	7466D04E-CCC5-4F06-8AFE-A6D554ECF01B	TCGA-CE-A485		22	16	0	None	8CBEA363-1821-40FF-B86A-5353E89620DF		NO		No					YES	NO	2	NO		12	1	2	4.5	2.5	1	No			M0	N1	T2	A485		NO	TUMOR FREE	No imaging evidence of disease	NO	YES	Multifocal	Bilateral
TCGA.DE.A2OL.01A	Thyroid Papillary Carcinoma - Follicular (>= 99% follicular patterned)		WHITE	44	176.82.0	Nationwide Children's Hospital	TCGA-DE-A2OL-F70243	35CE5CA8-7E64-4047-8F54-F0FBDE22A37F	TCGA-DE-A2OL		22	2	0	None	465B347F-621D-4A4F-9A7F-48614486A053		NO		No	50 mCi		50 mCi	Thyroxine withdrawal	YES	NO		NO		12	2	2.7	2.9	2.8		No			MX	NX	T2	A2OL		NO	TUMOR FREE		NO	NO	Unifocal	Right lobe
TCGA.DJ.A4V0.01A	Thyroid Papillary Carcinoma - Classical/usual		ASIAN	36	270.67.0	Nationwide Children's Hospital	TCGA-DJ-A4V0-F53045	03BE8B7F-B1C9-48F5-B93F-905A4F36B79B	TCGA-DJ-A4V0		22	3	0	None	6FC16B95-5B3D-4285-8A31-24BCD76A65CB		NO		No				Patient did not receive I-131 treatment	YES	NO		NO		12	1	1.5	2.1	1.5		No			M0	N0	T2	A4V0		NO	TUMOR FREE	No imaging evidence of disease	NO	NO	Unifocal	Left lobe
TCGA.DJ.A2PQ.01A	Thyroid Papillary Carcinoma - Classical/usual	Ultrasound	WHITE	26	176.82.0	Nationwide Children's Hospital	TCGA-DJ-A2PQ-F64269	BC760EE7-CBAB-4C26-93AA-19A344A5391C	TCGA-DJ-A2PQ		22	22	0	None	E7E625F9-3A46-47AD-B386-1687514A675A		NO		No	150 mCi		150 mCi	rhTSH	YES	NO	12	YES		12	9	1.5	3.5	2	7	No			M0	N1a	T2	A2PQ		NO	TUMOR FREE	No imaging evidence of disease	NO	YES	Unifocal	Left lobe
TCGA.EM.A4FK.01A	Thyroid Papillary Carcinoma - Follicular (>= 99% follicular patterned)	Ultrasound		33	270.67.0	Nationwide Children's Hospital	TCGA-EM-A4FK-F63955	2772A154-4F2C-4A5B-BD3E-322D68C8C0D8	TCGA-EM-A4FK		22	29	0	None	540F82D3-60A8-46DA-8C57-405F32D884F0		NO		No				Patient did not receive I-131 treatment	YES	NO		YES		12	8	1.9	2.6	2.2		No			MX	NX	T2	A4FK					NO	NO	Unifocal	Right lobe
TCGA.BJ.A0ZJ.01A	Thyroid Papillary Carcinoma - Classical/usual	Ultrasound	WHITE	36	87.85.0	Nationwide Children's Hospital	TCGA-BJ-A0ZJ-F71990	9B1A1408-CAAC-488A-BF42-4559CFA7CFAC	TCGA-BJ-A0ZJ	not identified	22	31	0	None	0C4D9B53-A7F7-4089-A696-1B2C8F5FC5F3				No					YES	NO	8			12	3	2	4.5	2.5	1	No			M0	N1a	T2	A0ZJ		NO	TUMOR FREE		NO	YES		Bilateral
TCGA.EM.A1CU.01A	Thyroid Papillary Carcinoma - Classical/usual			31	115.87.0	Nationwide Children's Hospital	TCGA-EM-A1CU-F32436	FA73863A-98A0-4438-A23D-861AC8E72A5A	TCGA-EM-A1CU		22	25	0	None	EABAAB23-3A69-4B69-9B63-7D76EC2F2A9A	Scheduled Follow-up Submission			No	100 mCi			Thyroxine withdrawal	YES		20			12	5	2.6	6.5	3.4	1	No			M0	N1a	T3	A1CU			TUMOR FREE	No imaging evidence of disease	NO	YES	Multifocal	Left lobe
TCGA.IM.A3U2.01A				89	230.73.0	Nationwide Children's Hospital	TCGA-IM-A3U2-F40931	CE3784EF-3CA5-4AB5-BEA9-33ABE04EACBA	TCGA-IM-A3U2		22	6	0	Minimal (T3)	33E3DD1F-0F39-4696-81D7-38571E688929		NO		No				Patient did not receive I-131 treatment	YES	NO	33	YES		12	3	2.5	4.3	3.5	25	No			MX	N1b	T3	A3U2		NO	TUMOR FREE		NO	YES	Multifocal	Bilateral
TCGA.EL.A3ZT.01A	Thyroid Papillary Carcinoma - Classical/usual	Ultrasound	WHITE	35	250.64.0	Nationwide Children's Hospital	TCGA-EL-A3ZT-F56056	49941203-88BF-4825-9007-10651FBCD994	TCGA-EL-A3ZT		22	24	0	Minimal (T3)	48960A29-5667-42D0-AAD0-22A8D2AAEFA5				No				Patient did not receive I-131 treatment	YES	NO		YES		12	1	0.9	2.5	1.5		No			M0	N0	T3	A3ZT		NO	TUMOR FREE		NO	NO	Unifocal	Left lobe
TCGA.ET.A3BX.01A	Thyroid Papillary Carcinoma - Classical/usual		WHITE	24	182.78.0	Nationwide Children's Hospital	TCGA-ET-A3BX-F36996	0EA4D5CD-D486-4121-8409-45412F660850	TCGA-ET-A3BX		22	20	0	Minimal (T3)	4BDA245F-ED66-4B64-BDFD-B1D00380F136		NO		No					YES	NO	4	NO		12	11	4	5	5	1	No			MX	N1a	T3	A3BX		NO	TUMOR FREE		NO	YES	Unifocal	Left lobe
TCGA.DJ.A13O.01A	Thyroid Papillary Carcinoma - Classical/usual	Ultrasound	WHITE	56	87.85.0	Nationwide Children's Hospital	TCGA-DJ-A13O-F71895	7AEEE4DA-86EA-46B7-8F37-F6BB4CD4ED51	TCGA-DJ-A13O		22	31	0	None	8B85EFE0-F10F-4C0F-BC3E-287F51C727FB		NO		No				Patient did not receive I-131 treatment	YES	NO	6	YES		12	3	0.7	1.1	0.8	0	No			M0	N0	T1b	A13O		NO	TUMOR FREE	No imaging evidence of disease	NO	YES	Unifocal	Right lobe
TCGA.EM.A1YC.01A	Thyroid Papillary Carcinoma - Follicular (>= 99% follicular patterned)	CT with contrast		71	126.82.0	Nationwide Children's Hospital	TCGA-EM-A1YC-F64219	096F375F-D5D7-4C42-9DFF-96ACCA00A364	TCGA-EM-A1YC		22	28	0	None	827CE5A7-5C7F-4FA6-AA6E-26C62855F746		NO		No	107 mCi	No	107 mCi	Thyroxine withdrawal	YES	NO	1	YES		12	8	2	6.1	4.8	0	No			MX	N0	T3	A1YC		NO	TUMOR FREE	No imaging evidence of disease	NO	YES	Unifocal	Right lobe
TCGA.DJ.A2PX.01A	Thyroid Papillary Carcinoma - Follicular (>= 99% follicular patterned)	Ultrasound	WHITE	55	176.82.0	Nationwide Children's Hospital	TCGA-DJ-A2PX-F64463	B09FA670-778C-4F50-A8E7-8DEA853925A1	TCGA-DJ-A2PX		22	3	0	None	734E8536-EF6A-4A42-85E2-89A0B8A8F6B1		NO		No				Patient did not receive I-131 treatment	YES	NO	4	YES		12	9		1.2		0	No			M0	N0	T1b	A2PX		NO	TUMOR FREE	No imaging evidence of disease	NO	YES	Unifocal	Left lobe
TCGA.FY.A40N.01A				55	250.64.0	Nationwide Children's Hospital	TCGA-FY-A40N-F60055	7695B454-F270-4ACA-AF7A-09C2D490CE91	TCGA-FY-A40N		22	29	0	None	EDE6C01F-E29F-4F93-B753-C8105C5C6EAD				No				Patient did not receive I-131 treatment	YES	NO	3	NO		12	5	0.9	0.9	0.9	0	No			MX	N0	T1a	A40N		NO	TUMOR FREE	No imaging evidence of disease	YES	YES	Multifocal	Bilateral
TCGA.EM.A22P.01A	Thyroid Papillary Carcinoma - Classical/usual			64	182.78.0	Nationwide Children's Hospital	TCGA-EM-A22P-F71594	41DCEBBB-3527-4BB8-B6C9-25038119FE76	TCGA-EM-A22P		22	26	0	None	714B37BF-329A-459D-8520-4DC5B67F3BA0		NO		No	153		153	Thyroxine withdrawal	YES	NO	28	NO		12	3	0.4	1.2	0.5	14	No			MX	N1b	T1b	A22P		NO		No imaging evidence of disease	NO	YES	Multifocal	Right lobe
TCGA.EM.A3ST.01A	Thyroid Papillary Carcinoma - Follicular (>= 99% follicular patterned)	CT with contrast		62	237.68.0	Nationwide Children's Hospital	TCGA-EM-A3ST-F41538	3D045E79-05D2-4383-9C45-C96F7328ED6E	TCGA-EM-A3ST		22	20	0	None	61067063-1EBF-4944-B010-8C5726266A22		NO		No	150 MCi		150 MCI	Thyroxine withdrawal	YES	NO	1	YES		12	3	3	5.4	3.7	0	No			MX	N0	T3	A3ST		NO		No imaging evidence of disease	NO	YES	Multifocal	Right lobe
TCGA.EM.A2P2.01A	Thyroid Papillary Carcinoma - Follicular (>= 99% follicular patterned)	CT with contrast		46	191.77.0	Nationwide Children's Hospital	TCGA-EM-A2P2-F38494	4441FB43-1CC4-4BC3-96BD-F99CD67D9C17	TCGA-EM-A2P2		22	20	0	None	110DBD13-503B-4F49-AC8D-3E9DAFFB473A		NO		No	100 mCI	none	100 mCI	Thyroxine withdrawal	YES	NO	5	YES		12	3	2.5	5	4.5	0	No			MX	N0	T3	A2P2		NO	TUMOR FREE	No imaging evidence of disease	NO	YES	Multifocal	Right lobe
TCGA.KS.A41F.01A				37	250.64.0	Nationwide Children's Hospital	TCGA-KS-A41F-F59483	9C5F0BC5-F624-4CA5-928E-2DDEBA545B76	TCGA-KS-A41F		22	13	0	None	CF5CD922-AC66-40D6-B9ED-B70A2CD95667				No	119 mCi		119 mCi		YES	NO	7	NO		12	5	1.7	2.2	1.9	4	No			M0	N1	T2	A41F		NO	TUMOR FREE	No imaging evidence of disease	YES	YES	Unifocal	Left lobe
TCGA.CE.A481.01A	Thyroid Papillary Carcinoma - Classical/usual		ASIAN	41	253.64.0	Nationwide Children's Hospital	TCGA-CE-A481-F58070	563877F5-6733-4CFF-AA55-7E2DFA176E83	TCGA-CE-A481		22	31	0	None	93B9B827-B212-4C16-AE86-170354AF748D				No				Patient did not receive I-131 treatment	YES	NO				12	3	1	1.5	1		No			M0	N0	T1	A481		NO	TUMOR FREE	No imaging evidence of disease	YES	NO	Unifocal	Left lobe
TCGA.IM.A4EB.01A				37	270.67.0	Nationwide Children's Hospital	TCGA-IM-A4EB-F70677	F8E99BBA-2FCA-4E64-8D32-EBF0FC9182E4	TCGA-IM-A4EB		22	14	0	Minimal (T3)	84669B26-0CEF-4B67-AE73-848A3FD07E20			Diffuse Sclerosing Variant	No	149.8 mCi			rhTSH	YES	NO	11	YES		12	3	1.8	3	2	9	No			MX	N1b	T3	A4EB		NO	TUMOR FREE	No imaging evidence of disease	NO	YES	Multifocal	Right lobe
TCGA.FY.A3YR.01A				64	237.68.0	Nationwide Children's Hospital	TCGA-FY-A3YR-F57850	CF99B3F7-B077-473E-B3BB-8CEF6FD2C7FE	TCGA-FY-A3YR		22	27	0	Minimal (T3)	CFDA7266-7854-4527-ABE9-40693479CFFB				No	151.2		151.2	rhTSH	YES	NO	11	NO		12	3	1.2	1.7	1.3	4	No			MX	N1a	T3	A3YR		NO	TUMOR FREE	No imaging evidence of disease	YES	YES	Unifocal	Right lobe
TCGA.EM.A3FP.01A	Thyroid Papillary Carcinoma - Follicular (>= 99% follicular patterned)	UltrasoundMRI with contrast		71	205.75.0	Nationwide Children's Hospital	TCGA-EM-A3FP-F39017	E46D9253-7726-40A0-949B-C2C0E4FB822E	TCGA-EM-A3FP		22	8	0	None	2C950C72-243F-4031-ADA1-685BCF27CBC1		NO		No	75 mci		75 mci	rhTSH	YES	NO	3	YES		12	1	1.6	2.2	1.7	0	No			MX	N0	T2	A3FP		NO	TUMOR FREE	No imaging evidence of disease	NO	YES	Multifocal	Right lobe
TCGA.EM.A2OZ.01A	Thyroid Papillary Carcinoma - Classical/usual	CT with contrast		66	191.77.0	Nationwide Children's Hospital	TCGA-EM-A2OZ-F38488	C3203ABB-3C1F-4973-B42A-8844BC23C0D8	TCGA-EM-A2OZ		22	20	0	None	57EAEC7E-C3D6-4129-9650-55C8FB644D3B		NO		No				Patient did not receive I-131 treatment	YES	NO	2	YES		12	3		1.7		0	No			MX	N0	T1b	A2OZ		YES	TUMOR FREE	No imaging evidence of disease	NO	YES	Multifocal	Isthmus
TCGA.EL.A3ZS.01A	Thyroid Papillary Carcinoma - Classical/usual	Ultrasound	WHITE	22	250.64.0	Nationwide Children's Hospital	TCGA-EL-A3ZS-F41520	BECB1C7C-56C6-4DCB-B9B5-FFBB120DEEF2	TCGA-EL-A3ZS		22	20	0	None	A1C70807-1001-40BA-BFD8-FBDF83722D6F				No					YES	YES	40	YES		12	3	0.7	1.6	1.1	13	No			M0	N1	T1a	A3ZS		NO				YES	Unifocal	Isthmus
TCGA.EM.A1YD.01A	Thyroid Papillary Carcinoma - Follicular (>= 99% follicular patterned)			53	126.82.0	Nationwide Children's Hospital	TCGA-EM-A1YD-F32442	480E6F69-0170-44A1-8400-22D8BAC32DC5	TCGA-EM-A1YD		22	25	0	None	B6A1F5C4-4339-43F7-BBD5-EDCD9C89B76E	Scheduled Follow-up Submission	NO		No					YES		5	NO		12	5	1.8	3.7	2.6	0	No			MX	N0	T2	A1YD		NO	TUMOR FREE	No imaging evidence of disease	NO	YES	Multifocal	Right lobe
TCGA.EM.A2P1.01A	Thyroid Papillary Carcinoma - Classical/usual	Ultrasound		33	191.77.0	Nationwide Children's Hospital	TCGA-EM-A2P1-F38491	BC3B24EB-5B10-49FE-863A-3954A0D1214A	TCGA-EM-A2P1		22	20	0	None	5805306C-C1D7-4C8C-88B5-B912A23627BE		NO		No	100 mCI	none	100 mCI	Thyroxine withdrawal	YES	NO	54	YES		12	3	0.9	3.1	1.5	15	No			MX	N1b	T2	A2P1		NO	WITH TUMOR	Persistent locoregional disease	NO	YES	Multifocal	Left lobe
TCGA.EL.A4K0.01A	Thyroid Papillary Carcinoma - Classical/usual	Ultrasound	WHITE	54	270.67.0	Nationwide Children's Hospital	TCGA-EL-A4K0-F41833	D06CD71E-E335-4C4B-B5E0-9CE34B1561A9	TCGA-EL-A4K0		22	1	0	None	AF16DEF7-CD8B-480A-BE11-7FBDA49A2B73				No				Patient did not receive I-131 treatment	YES	NO	1	YES		12	4	1	1.1	1	0	No			M0	N0	T1	A4K0		NO	TUMOR FREE		NO	YES	Unifocal	Right lobe
TCGA.ET.A2N4.01A	Thyroid Papillary Carcinoma - Follicular (>= 99% follicular patterned)	Ultrasound	WHITE	53	182.78.0	Nationwide Children's Hospital	TCGA-ET-A2N4-F36179	2094F630-3AD8-4618-8776-A6F7B360B277	TCGA-ET-A2N4		22	23	0	Minimal (T3)	043D63E5-4674-4638-917B-05DC736C8664		NO		No					YES	NO	2	YES		12	10		4.5		0	No			MX	N0	T3	A2N4		NO	TUMOR FREE		NO	YES	Multifocal	Right lobe
TCGA.EL.A3H1.01A	Thyroid Papillary Carcinoma - Classical/usual	Ultrasound	BLACK OR AFRICAN AMERICAN	66	205.75.0	Nationwide Children's Hospital			TCGA-EL-A3H1		22		0	None	2CC33905-B601-4CC7-A5D9-D30BC850CD6E				No					YES			YES		12						No			M0	N0	T1	A3H1						NO	Unifocal	Right lobe
TCGA.ET.A4KN.01A	Thyroid Papillary Carcinoma - Tall Cell (>= 50% tall cell features)		WHITE	51	270.67.0	Nationwide Children's Hospital	TCGA-ET-A4KN-F71206	1127826B-D69D-4F91-A4C9-B4316791F192	TCGA-ET-A4KN		22	23	0	Minimal (T3)	C59DF95E-4C3F-4C98-95AB-309AA64755F3		NO		No	49.7 millicuries		49.7 millicuries	rhTSH	YES	NO	4	NO		12	3	1.5	2	2	0	No			MX	N0	T3	A4KN		NO	TUMOR FREE	No imaging evidence of disease	NO	YES	Unifocal	Right lobe
TCGA.EM.A3AL.01A	Thyroid Papillary Carcinoma - Follicular (>= 99% follicular patterned)	CT with contrast		45	191.77.0	Nationwide Children's Hospital	TCGA-EM-A3AL-F38793	3AF007F9-CA52-465F-8C3A-F0C0F0ACE742	TCGA-EM-A3AL		22	7	0	None	01F0CB23-7852-453E-B262-15E9EA8ED413		NO		No				Patient did not receive I-131 treatment	YES	NO	14	YES		12	1	1.5	1.9	1.6	0	No			MX	N0	T1b	A3AL		NO	TUMOR FREE	No imaging evidence of disease	NO	YES	Multifocal	Right lobe
TCGA.DJ.A3V6.01A	Thyroid Papillary Carcinoma - Tall Cell (>= 50% tall cell features)	CT with contrast	WHITE	54	237.68.0	Nationwide Children's Hospital	TCGA-DJ-A3V6-F46867	DAAF7A37-8E24-465F-8582-54DE4935D543	TCGA-DJ-A3V6		22	27	0	Minimal (T3)	4525A541-217F-4076-B848-03AEBAC890DD		NO		Yes	119.8 mCi	0	119.8 mCi	rhTSH	YES	NO		YES		12	8	1	1.8	1.2		Yes			M0	N0	T3	A3V6		NO	TUMOR FREE	No imaging evidence of disease	NO	NO	Multifocal	Left lobe
TCGA.EL.A3CY.01A	Thyroid Papillary Carcinoma - Classical/usual	UltrasoundMRI with contrast	WHITE	28	182.78.0	Nationwide Children's Hospital	TCGA-EL-A3CY-F68813	3B614FFA-BB6B-4152-8755-9E30626CF349	TCGA-EL-A3CY		22	18	0	None	D6CF7645-4CFA-4300-B600-A6B0D9F99BB2				Yes					YES	YES	12	YES		12	12	1.9	5	3.3	12	Yes			M0	N1b	TX	A3CY		YES				YES	Unifocal	Right lobe
TCGA.EM.A22L.01A	Thyroid Papillary Carcinoma - Follicular (>= 99% follicular patterned)	Ultrasound		33	171.87.0	Nationwide Children's Hospital	TCGA-EM-A22L-F32368	69F71428-1E3D-4F82-A177-6656E81CFB4D	TCGA-EM-A22L		22	18	0	None	3B3B39FC-55C6-4C14-A8F4-83762EBEF69D	Scheduled Follow-up Submission	NO		No					YES		1	YES		12	5	1.5	2.2	2.1	0	No			MX	N0	T2	A22L		NO	TUMOR FREE	No imaging evidence of disease	NO	YES	Multifocal	Right lobe
TCGA.DJ.A13M.01A	Thyroid Papillary Carcinoma - Follicular (>= 99% follicular patterned)	Ultrasound	WHITE	28	87.85.0	Nationwide Children's Hospital	TCGA-DJ-A13M-F63860	1CEFD4E2-DF6C-4829-805B-7FE115676890	TCGA-DJ-A13M		22	20	0	None	F4F02706-A321-4BA6-B373-CDA575857E7A		NO		No				Patient did not receive I-131 treatment	YES	NO	5	YES		12	8	1.4	2	2	0	No			M0	N0	T1b	A13M		NO	TUMOR FREE	No imaging evidence of disease	NO	YES	Multifocal	Left lobe
TCGA.BJ.A45E.01A	Thyroid Papillary Carcinoma - Classical/usual	Ultrasound	WHITE	46	253.64.0	Nationwide Children's Hospital	TCGA-BJ-A45E-F64567	529AE484-4FAD-48AD-BC06-109B3B627A54	TCGA-BJ-A45E		22	4	0		3F94E20F-4605-4A62-B508-0365142B6A99		YES		No					YES	NO	4	YES		12	9	0.5	0.5	0.5	0	No			M0	N0	T1a	A45E			TUMOR FREE		NO	YES	Unifocal	Left lobe
TCGA.EM.A3AK.01A	Thyroid Papillary Carcinoma - Classical/usual	Ultrasound		62	191.77.0	Nationwide Children's Hospital	TCGA-EM-A3AK-F38792	466119C7-5AC6-4ECD-B773-ECDEBBBEA8D3	TCGA-EM-A3AK		22	7	0	None	B906262B-9BF9-40DF-9E36-6BC991C448D0		NO		No				Patient did not receive I-131 treatment	YES	NO	2	YES		12	1	1.4	2	1.8	0	No			MX	N0	T1b	A3AK		NO	TUMOR FREE		NO	YES	Multifocal	Left lobe
TCGA.EM.A2CR.01A	Thyroid Papillary Carcinoma - Follicular (>= 99% follicular patterned)	Ultrasound		46	171.87.0	Nationwide Children's Hospital	TCGA-EM-A2CR-F37088	939B16F9-506A-48F1-BC2D-46E4301512C8	TCGA-EM-A2CR		22	23	0	None	D520B238-DA27-44D9-A51B-57E926160C6D		NO		No				Patient did not receive I-131 treatment	YES	NO	3	YES		12	11	2.2	2.6	2.4	0	No			MX	N0	T2	A2CR		NO	TUMOR FREE	No imaging evidence of disease	NO	YES	Multifocal	Right lobe
TCGA.EM.A4FU.01A	Thyroid Papillary Carcinoma - Follicular (>= 99% follicular patterned)	Ultrasound		35	270.67.0	Nationwide Children's Hospital	TCGA-EM-A4FU-F65121	4C055176-C5E7-4D6F-B77E-A9A49481E416	TCGA-EM-A4FU		22	18	0	None	D9CD8463-36C7-4992-ABCB-10A5983F09B2		NO		No	75mcI		75mcI	rhTSH	YES	NO		YES		12	9	3	4.2	3.3		No			MX	NX	T3	A4FU		NO	TUMOR FREE		NO	NO	Multifocal	Left lobe
TCGA.EM.A2CQ.01A	Thyroid Papillary Carcinoma - Follicular (>= 99% follicular patterned)	CT with contrast		40	171.87.0	Nationwide Children's Hospital	TCGA-EM-A2CQ-F37087	B4815F12-A306-42CD-8535-EBB70A2D3146	TCGA-EM-A2CQ		22	23	0	None	E5FBFFBB-8A70-4DC5-98D6-EC12EFFE7086		NO		No				Patient did not receive I-131 treatment	YES	NO	3	YES		12	11	1.5	1.8	1.5	1	No			MX	N1a	T1b	A2CQ		NO	TUMOR FREE	No imaging evidence of disease	NO	YES	Multifocal	Left lobe
TCGA.BJ.A3PT.01A	Thyroid Papillary Carcinoma - Classical/usual	Ultrasound	WHITE	51	224.70.0	Nationwide Children's Hospital	TCGA-BJ-A3PT-F45941	42389A54-F21B-480B-9624-5616576138E6	TCGA-BJ-A3PT		22	26	0		90092DE9-86BC-456C-B5E3-838ECD70DD16				No					YES	NO		YES		12	7					No			M0	N0	T3	A3PT		NO	TUMOR FREE	No imaging evidence of disease	NO	NO	Multifocal	Bilateral
TCGA.EM.A3FL.01A	Thyroid Papillary Carcinoma - Follicular (>= 99% follicular patterned)	CT with contrast		63	205.75.0	Nationwide Children's Hospital	TCGA-EM-A3FL-F38984	884DFD01-1307-48E2-A632-90E283D1EC0F	TCGA-EM-A3FL		22	8	0	None	B5BE9CDE-2819-4925-AEF5-6AB38710AD3B		NO		No	75 mci		75 mci	Thyroxine withdrawal	YES	NO		YES		12	1		1.5			No			MX	NX	T1b	A3FL		NO	TUMOR FREE	No imaging evidence of disease	NO	NO	Multifocal	Left lobe
TCGA.EL.A3ZN.01A	Thyroid Papillary Carcinoma - Classical/usual	Ultrasound	WHITE	28	250.64.0	Nationwide Children's Hospital	TCGA-EL-A3ZN-F55994	186325E1-9E6F-475D-A3A9-D2F96916CC20	TCGA-EL-A3ZN		22	23	0	Minimal (T3)	1B80FB0E-30B6-4250-AD5F-E6FF8B4F9F9F				No				Patient did not receive I-131 treatment	YES	YES	55	YES		12	1	0.8	1.3	1.1	6	No			M0	N1	T3	A3ZN		NO	TUMOR FREE		NO	YES	Unifocal	Left lobe
TCGA.BJ.A0ZC.01A	Thyroid Papillary Carcinoma - Classical/usual	Ultrasound	WHITE	55	115.87.0	Nationwide Children's Hospital	TCGA-BJ-A0ZC-F19455	94425FAD-E84F-415D-B11C-210FAF81FD1A	TCGA-BJ-A0ZC		22	12	0	None	D2F543FE-702D-42D2-8345-450730D77DEF	Scheduled Follow-up Submission	YES		No					YES			YES		12	12	3	3.5	3		No			M0	N0	T1	A0ZC		NO	TUMOR FREE	No imaging evidence of disease	NO			Bilateral
TCGA.ET.A3BV.01A	Thyroid Papillary Carcinoma - Classical/usual		WHITE	47	182.78.0	Nationwide Children's Hospital	TCGA-ET-A3BV-F36985	66093F71-F9F4-41E4-B6F7-0588FA1F33F9	TCGA-ET-A3BV		22	20	0	None	E3CBA8BE-F627-4F13-8A36-CEBD90F33809		NO		No					YES	NO	17	NO		12	11	2.4	4	2.9	2	Yes			MX	N1a	T2	A3BV		NO	TUMOR FREE	No imaging evidence of disease	NO	YES	Unifocal	Left lobe
TCGA.DJ.A4UP.01A	Thyroid Papillary Carcinoma - Classical/usual	Ultrasound	WHITE	15	270.67.0	Nationwide Children's Hospital	TCGA-DJ-A4UP-F53011	1A6BF528-1D8D-4C39-8694-3D83235AD62D	TCGA-DJ-A4UP		22	3	0	None	E1EC59A5-B8A4-4456-87ED-B5FC47F0D55D		NO		No	105.6 mCi		105.6 mCi	rhTSH	YES	NO	49	YES		12	1	1.1	1.6	1.5	5	No			M0	N1b	T1b	A4UP		NO	TUMOR FREE	No imaging evidence of disease	NO	YES	Unifocal	Right lobe
TCGA.EL.A3H8.01A	Thyroid Papillary Carcinoma - Classical/usual	Ultrasound	WHITE	35	197.76.0	Nationwide Children's Hospital	TCGA-EL-A3H8-F41104	E1B6CB83-3EB7-4797-8CB3-18ACB6823541	TCGA-EL-A3H8		22	12	0	Minimal (T3)	FF246BCD-953F-454B-9AC8-4C112936281B				No				Patient did not receive I-131 treatment	YES	NO	44	YES		12	3	1.2	2	1.7	14	Yes			M0	N1	T3	A3H8		NO	TUMOR FREE		NO	YES	Multifocal	Left lobe
TCGA.FY.A40K.01A				46	250.64.0	Nationwide Children's Hospital	TCGA-FY-A40K-F64053	0088FDF6-9D37-42B4-AF18-84DD4CB1FE9C	TCGA-FY-A40K		22	25	0	None	238E4C22-EC60-41B2-804B-E82E572968BB				No	75.2		75.2	rhTSH	YES	NO	4	NO		12	8	1	1	1	0	No			MX	N0	T1a	A40K		NO	TUMOR FREE	No imaging evidence of disease	YES	YES	Multifocal	Right lobe
TCGA.DE.A3KN.01A	Thyroid Papillary Carcinoma - Classical/usual	Ultrasound	WHITE	49	197.76.0	Nationwide Children's Hospital	TCGA-DE-A3KN-F38214	16A9634B-4BD2-4CD9-9C35-DF9A9B1B418B	TCGA-DE-A3KN		22	11	0	Minimal (T3)	54B09A20-386F-42C0-B552-B53CC84D4BDD		NO		No	175 mCi		175 mCi	Thyroxine withdrawal	YES	NO	9	YES		12	12	2.8	5.2	4.2	5	No			M0	N1b	T3	A3KN	Goiter	NO	TUMOR FREE	Persistent locoregional disease	NO	YES	Unifocal	Left lobe
TCGA.EM.A3SU.01A	Thyroid Papillary Carcinoma - Classical/usual	CT with contrast		43	237.68.0	Nationwide Children's Hospital	TCGA-EM-A3SU-F41540	5B843918-A2BC-45FC-9174-59C35FD31C4A	TCGA-EM-A3SU		22	20	0	None	5E0CFE54-9E2C-41CE-8339-891AAF12A168		NO		No	125 MCi		125 MCI	rhTSH	YES	NO	33	YES		12	3	1.5	2.1	2	3	No			MX	N1b	T2	A3SU		NO	TUMOR FREE	No imaging evidence of disease	NO	YES	Multifocal	Right lobe
TCGA.EL.A3H7.01A	Thyroid Papillary Carcinoma - Classical/usual	Ultrasound	WHITE	36	205.75.0	Nationwide Children's Hospital	TCGA-EL-A3H7-F55706	C0E6F8EE-56C2-47BC-ABF6-7A83943F9196	TCGA-EL-A3H7		22	14	0	Minimal (T3)	40ECA9E3-EA12-41E8-99A5-28B00A0AA31F				No				Patient did not receive I-131 treatment	YES	NO	9	YES		12	1	1.7	3	2.6	8	No			M0	N1	T3	A3H7		NO	TUMOR FREE		NO	YES	Unifocal	Right lobe
TCGA.ET.A39O.01A	Thyroid Papillary Carcinoma - Tall Cell (>= 50% tall cell features)	Ultrasound	WHITE	39	182.78.0	Nationwide Children's Hospital	TCGA-ET-A39O-F36722	3655ACF6-6538-4354-9E7A-750F0D50D626	TCGA-ET-A39O		22	12	0	None	2F4550E2-3485-4240-A76E-7E530EDE3253		NO		No					YES	NO	4	YES		12	11	1.5	1.6	1.5	0	No			MX	N0	T1	A39O		NO	TUMOR FREE			YES	Multifocal	Isthmus
TCGA.EL.A3GV.01A	Thyroid Papillary Carcinoma - Classical/usual	Ultrasound	WHITE	65	205.75.0	Nationwide Children's Hospital	TCGA-EL-A3GV-F41106	2B7D4B68-8F3A-440A-821A-3321753758C1	TCGA-EL-A3GV		22	12	0	Minimal (T3)	1146DC69-8128-45F8-8456-3C46799344F6				No				Patient did not receive I-131 treatment	YES	NO	1	YES		12	3	1	1.9	1.5	0	No			M0	N0	T3	A3GV		NO	TUMOR FREE		NO	YES	Unifocal	Left lobe
TCGA.DJ.A3UP.01A	Thyroid Papillary Carcinoma - Follicular (>= 99% follicular patterned)	Ultrasound		38	230.73.0	Nationwide Children's Hospital	TCGA-DJ-A3UP-F46671	0AA9E23F-F53C-4E86-A676-1CA46FFD2051	TCGA-DJ-A3UP		22	23	0	None	F14EC3C7-0D04-406C-AC5D-DF8264C3E0B1		NO		No	29.47 mCi	0	29.47 mCi	rhTSH	YES	NO	24	YES		12	8	1.8	2.1	1.9	0	No			M0	N0	T2	A3UP		NO	TUMOR FREE	No imaging evidence of disease	NO	YES	Unifocal	Left lobe
TCGA.EL.A4K6.01A	Thyroid Papillary Carcinoma - Classical/usual	Ultrasound	WHITE	75	270.67.0	Nationwide Children's Hospital	TCGA-EL-A4K6-F68691	A5903382-1CD2-4E4C-BCBD-75BE5AD5DD34	TCGA-EL-A4K6		22	12	0	Minimal (T3)	3B888463-954E-4B0D-B2F6-9B667E076CEF				No					YES	NO	42	YES		12	12	4.1	6.2	5	3	No			MX	N1	T4	A4K6		NO	WITH TUMOR		NO	YES	Unifocal	Right lobe
TCGA.EL.A3D1.01A	Thyroid Papillary Carcinoma - Classical/usual	Ultrasound	ASIAN	39	182.78.0	Nationwide Children's Hospital	TCGA-EL-A3D1-F68814	F7FE3102-9B5D-48D3-9038-E6C7F0C493C7	TCGA-EL-A3D1		22	18	0	None	9D7087DD-F163-4D77-B30C-170BCDE7BCD0				No					YES	NO	19	YES		12	12	1.5	5.5	4	0	No			M0	N0	T2	A3D1		NO	TUMOR FREE		NO	YES	Multifocal	Left lobe
TCGA.DJ.A2QC.01A	Thyroid Papillary Carcinoma - Classical/usual	Ultrasound		70	176.82.0	Nationwide Children's Hospital	TCGA-DJ-A2QC-F64627	56612EDA-5AA6-4FCD-8311-85428D1B2551	TCGA-DJ-A2QC		22	8	0	None	CFAB1420-3C3E-4DC0-AF74-CD242B9429EF		NO		No				Patient did not receive I-131 treatment	YES	NO		YES		12	9	2	2.3	2.1		No			M0	N0	T2	A2QC		NO	TUMOR FREE	No imaging evidence of disease	NO	NO	Unifocal	Left lobe
TCGA.J8.A3YD.01A				47	237.68.0	Nationwide Children's Hospital			TCGA-J8-A3YD	negative	22		0	None	96ACBAE5-3A49-40FC-B9B6-A8395B4B51FC		NO		No					YES		6	YES		12		0.8	1.5	1	2	No			M0	N1a	T1b	A3YD						YES	Unifocal	Right lobe
TCGA.FY.A4B4.01A				62	253.64.0	Nationwide Children's Hospital	TCGA-FY-A4B4-F60052	18C2BAEE-3979-4CBC-A394-BB27B3F43733	TCGA-FY-A4B4		22	29	0	None	E03A13FD-5A8F-4C70-BF4F-BC3B3516078E				No	54.4		54.4	rhTSH	YES	NO	3	NO		12	5		1.8		2	No			MX	N1a	T1b	A4B4		NO	TUMOR FREE	No imaging evidence of disease	YES	YES	Unifocal	Right lobe
TCGA.FY.A3R8.01A				62	224.70.0	Nationwide Children's Hospital	TCGA-FY-A3R8-F64059	6BDA9D03-0C73-4D21-B88E-8C54F922A9E2	TCGA-FY-A3R8		22	25	0	Minimal (T3)	2D4632B8-EA05-4F30-9965-71367244DB89				No	113.9		113.9	rhTSH	YES	NO		NO		12	8	0.9	1.7	1.4		No			MX	NX	T3	A3R8			TUMOR FREE	No imaging evidence of disease	YES	NO	Unifocal	Left lobe
TCGA.BJ.A3PR.01A	Thyroid Papillary Carcinoma - Classical/usual	UltrasoundCT with contrast	WHITE	69	224.70.0	Nationwide Children's Hospital	TCGA-BJ-A3PR-F45939	C10F629C-7F1A-4C81-905E-70EA6E4CF059	TCGA-BJ-A3PR		22	26	0	None	5EBB070B-55C0-4049-A6A9-608BAD219DA1		NO		No					YES	NO	6	YES		12	7				0	No			M0	N0	T1a	A3PR		NO	TUMOR FREE	No imaging evidence of disease	NO	YES	Unifocal	Right lobe
TCGA.J8.A4HY.01A				68	270.67.0	Nationwide Children's Hospital			TCGA-J8-A4HY		22		0	Moderate/Advanced (T4a)	46DE537D-EDD5-4527-83CD-2C6E086909B0		NO		No					YES		40	YES		12			6.5		13	No			MX	N1b	T4a	A4HY		NO				YES	Unifocal	Left lobe
TCGA.DE.A69K.01A	Thyroid Papillary Carcinoma - Classical/usual	UltrasoundCT with contrast	BLACK OR AFRICAN AMERICAN	58	414.38.0	Nationwide Children's Hospital	TCGA-DE-A69K-F59412	93DBBDB7-4254-4E49-A15D-1165DC78E094	TCGA-DE-A69K		22	12	0	Minimal (T3)	6700287D-4748-4A50-8E60-4433DF5395E4		NO		No					YES	NO	4	YES		12	5	1.2	3.1	1.8	0	No			M0	N0	T3	A69K		NO	WITH TUMOR		NO	YES	Multifocal	Right lobe
TCGA.EM.A2CU.01A	Thyroid Papillary Carcinoma - Follicular (>= 99% follicular patterned)	CT with contrast		47	171.87.0	Nationwide Children's Hospital	TCGA-EM-A2CU-F37093	CDC2DD20-8790-42FD-AE4B-01EF00FFBD69	TCGA-EM-A2CU		22	23	0	None	70942A12-6BF4-4779-B366-1B7AE313885D		NO		No	30 mci		30 mci	rhTSH	YES	NO	30	YES		12	11	1.7	4	2.8	4	No			MX	N1a	T2	A2CU		NO	WITH TUMOR	Persistent locoregional disease	NO	YES	Unifocal	Right lobe
TCGA.E8.A438.01A	Thyroid Papillary Carcinoma - Classical/usual	Ultrasound	WHITE	23	253.64.0	Nationwide Children's Hospital	TCGA-E8-A438-F46550	95F31254-236B-4699-A8E5-6FAAC22BD6CD	TCGA-E8-A438		22	8	0	None	2D0E7C70-1582-4092-A9BC-131CEE49CEBA				No				Patient did not receive I-131 treatment	YES	NO	3	YES		12	8			2.3	0	No			M0	N0	T1b	A438		NO	TUMOR FREE	No imaging evidence of disease	NO	YES	Unifocal	Left lobe
TCGA.EL.A3N3.01A	Thyroid Papillary Carcinoma - Classical/usual		WHITE	53	197.76.0	Nationwide Children's Hospital	TCGA-EL-A3N3-F40953	F77861BF-00F0-4BEB-B92E-3EDF5B67C724	TCGA-EL-A3N3		22	30	0	Minimal (T3)	34159689-1323-43AD-8780-815F5E82B94F				No	100mci			Thyroxine withdrawal	YES	NO		NO		12	7	2	6	4.5		Yes			M0	NX	T3	A3N3		NO	TUMOR FREE		NO	NO	Unifocal	Left lobe
TCGA.DE.A4M8.01A	Thyroid Papillary Carcinoma - Classical/usual	Ultrasound	WHITE	61	270.67.0	Nationwide Children's Hospital	TCGA-DE-A4M8-F55801	D04F4CEF-3A22-4D90-A5FD-481AD8F9E29F	TCGA-DE-A4M8		22	15	0	None	7AF32760-2458-4BCB-9920-3223F4CA9A2E				No					YES	NO	4	YES		12	1	1.5	1.7	1.7	1	No			M0	N1	T2	A4M8		NO	TUMOR FREE		NO	YES	Multifocal	Bilateral
TCGA.EM.A1YE.01A	Thyroid Papillary Carcinoma - Follicular (>= 99% follicular patterned)	CT with contrast		47	126.82.0	Nationwide Children's Hospital	TCGA-EM-A1YE-F32444	847FAF0A-EB33-478B-8385-1BADE40B667D	TCGA-EM-A1YE		22	25	0	None	D533A2BD-F236-4300-8157-5C8861DC740C	Scheduled Follow-up Submission	NO		No	103 mCi / 3811 MBq			Thyroxine withdrawal	YES		3	YES		12	5	2	3	2.5	0	No			MX	N0	T2	A1YE		NO	TUMOR FREE	No imaging evidence of disease	NO	YES	Unifocal	Right lobe
TCGA.FE.A238.01A	Thyroid Papillary Carcinoma - Classical/usual		WHITE	36	149.85.0	Nationwide Children's Hospital	TCGA-FE-A238-F42118	0FD55F98-1468-463C-A0B8-ACCCBB18B9F4	TCGA-FE-A238		22	12	0	Minimal (T3)	33C523EE-7B2D-491B-91C9-7A8DDA3B5317		NO		No					YES	YES	1	NO		12	4	2	3.9	2.7	0	No			MX	N0	T3	A238		NO			NO	YES	Multifocal	Bilateral
TCGA.FY.A2QD.01A	Thyroid Papillary Carcinoma - Classical/usual		BLACK OR AFRICAN AMERICAN	61	182.78.0	Nationwide Children's Hospital			TCGA-FY-A2QD		22		0	None	DAEB037E-F8BD-4636-9E6F-485B4EBB398D		NO		No					YES		3			12		2.5	6	3.3	0	No				N0	T1	A2QD						YES	Multifocal	Left lobe
TCGA.EL.A4K7.01A	Thyroid Papillary Carcinoma - Classical/usual	Ultrasound	WHITE	74	270.67.0	Nationwide Children's Hospital	TCGA-EL-A4K7-F41493	EAAB41B3-B79E-40EA-8355-E8E6746AECAB	TCGA-EL-A4K7		22	20	0	Minimal (T3)	1F07E986-1FC0-4B73-A8EA-1DEBEE9D01BA				No				Patient did not receive I-131 treatment	YES	NO	1	YES		12	3	1.8	2.5	2.5	0	No			M0	N1	T2	A4K7		NO	TUMOR FREE		NO	YES	Unifocal	Left lobe
TCGA.DE.A0XZ.01A	Thyroid Papillary Carcinoma - Classical/usual	Ultrasound	WHITE	65	171.87.0	Nationwide Children's Hospital	TCGA-DE-A0XZ-F35326	575EA495-5565-4BAB-AAB8-C98DDA650498	TCGA-DE-A0XZ		22	24	0	None	353EBECF-92F7-4ADA-9587-013FEF68A820				No				Thyroxine withdrawal	YES	NO	7	YES		12	9	1.6	2	1.2	5	Yes			M0	N1a	T1	A0XZ		NO	TUMOR FREE		NO	YES	Multifocal	Right lobe
TCGA.FE.A236.01A	Thyroid Papillary Carcinoma - Classical/usual		WHITE	33	149.85.0	Nationwide Children's Hospital	TCGA-FE-A236-F42117	2CE16CE8-4B0E-473A-A895-2FAB4A37E3FE	TCGA-FE-A236		22	12	0	None	4DA53049-7015-4BF9-8CF3-322D164F2F58		NO		No					YES	YES	5	NO		12	4	2.5	3.5	3	5	No			MX	N1	T2	A236		NO			NO	YES	Multifocal	Left lobe
TCGA.BJ.A28X.01A	Thyroid Papillary Carcinoma - Tall Cell (>= 50% tall cell features)	Ultrasound	WHITE	32	230.73.0	Nationwide Children's Hospital	TCGA-BJ-A28X-F64613	62D2C23A-F432-49E2-9181-4C8F1853EF34	TCGA-BJ-A28X		22	5	0	Minimal (T3)	860B66B7-B210-4638-AB6C-12E734652A47		NO		No					YES	NO	8	YES		12	9				2	No			M0	N1a	T3	A28X		NO	TUMOR FREE		NO	YES	Multifocal	Left lobe
TCGA.H2.A26U.01A				54	149.85.0	Nationwide Children's Hospital	TCGA-H2-A26U-F39630	E2078C0D-383B-4BEB-BD7E-BAD7E59F976D	TCGA-H2-A26U		22	28	0	Minimal (T3)	3D2A08A8-A414-43B1-B0A5-740E72B33178				No					YES	NO	7			12	1				0	No			MX	N0	T3	A26U	2 years ago lump in right neck and by ultrasound was proven to be a mass in right thyroid and fine needle aspiration cytology negative per MD (surgery) H&P.	NO	TUMOR FREE		NO	YES	Multifocal	Bilateral
TCGA.FY.A3TY.01A				61	237.68.0	Nationwide Children's Hospital	TCGA-FY-A3TY-F66158	1F384966-F036-4B12-ADE8-48722C31D7A3	TCGA-FY-A3TY		22	3	0	Minimal (T3)	8B5625F8-E2DB-4B15-B330-EF687E6A3748				No					YES	NO	6	YES		12	10	2.4	4.2	2.4	0	No			MX	N0	T3	A3TY		NO	TUMOR FREE	No imaging evidence of disease		YES	Unifocal	Right lobe
TCGA.DJ.A13V.01A				21	87.85.0	Nationwide Children's Hospital	TCGA-DJ-A13V-F63915	BB1328F2-2AD5-40FC-9907-D33BB176F335	TCGA-DJ-A13V		22	9	0	Minimal (T3)	FA525569-D2B3-4956-B925-3557F8CC38B7		NO		No	126.4 mCi		126.4 mCi	rhTSH	YES	NO	20	YES		12	1	1.8	2.9	2.5	8	No			M0	N1a	T3	A13V		NO	TUMOR FREE	No imaging evidence of disease	NO	YES	Multifocal	Left lobe
TCGA.DJ.A3UT.01A	Thyroid Papillary Carcinoma - Follicular (>= 99% follicular patterned)	Ultrasound	WHITE	43	230.73.0	Nationwide Children's Hospital	TCGA-DJ-A3UT-F46853	7C45860F-D65D-48A7-9609-D7C00A02F278	TCGA-DJ-A3UT		22	27	0	None	2E61B341-AF45-457C-9B4D-07F2A21A1A10				No				Patient did not receive I-131 treatment	YES	NO		YES		12	8	0.7	0.9	0.8		No			M0	N0	T1a	A3UT		NO	TUMOR FREE	No imaging evidence of disease	NO	NO	Multifocal	Bilateral
TCGA.DE.A0Y2.01A	Thyroid Papillary Carcinoma - Classical/usual	Ultrasound	WHITE	30	87.85.0	Nationwide Children's Hospital	TCGA-DE-A0Y2-F35330	29DA6F25-D1CD-422F-9600-F02F9F1EEE97	TCGA-DE-A0Y2		22	24	0	None	720EDF81-F018-4307-B4D6-BD4435B9EEBF				No	150 mCi		150 mCi	Thyroxine withdrawal	YES	NO	11	YES		12	9	1.3	2.4	2.2	6	No			M0	N1a	T2	A0Y2		NO	TUMOR FREE	Persistent locoregional disease	NO	YES	Multifocal	Left lobe
TCGA.E8.A417.01A	Thyroid Papillary Carcinoma - Classical/usual	Ultrasound	ASIAN	38	250.64.0	Nationwide Children's Hospital	TCGA-E8-A417-F46314	4BE8C8A4-137D-48B7-BE81-03AAA770783F	TCGA-E8-A417		22	5	0	None	51ABC20D-7712-4384-BCFF-8253F1D16DC1		NO		No				Thyroxine withdrawal	YES	NO	2	YES		12	8			2.5	2	No			M0	N1a	T2	A417			TUMOR FREE	No imaging evidence of disease	NO	YES	Unifocal	Right lobe
TCGA.E8.A44K.01A	Thyroid Papillary Carcinoma - Classical/usual	Ultrasound	ASIAN	50	253.64.0	Nationwide Children's Hospital	TCGA-E8-A44K-F45855	273DC209-1BC6-4B58-9D0E-B7FF8CAC36F9	TCGA-E8-A44K		22	23	0	None	089A1701-17B5-4B3F-B535-146A28A9A33E				No				Thyroxine withdrawal	YES	NO	3	YES		12	7			2	0	No			M0	N0	T1b	A44K		NO	TUMOR FREE	No imaging evidence of disease	NO	YES	Unifocal	Left lobe
TCGA.BJ.A0Z2.01A				57	87.85.0	Nationwide Children's Hospital	TCGA-BJ-A0Z2-F71986	7AC1C578-FDDC-4DE9-A62F-67C2D9AB0C60	TCGA-BJ-A0Z2		22	31	0	None	CC2B19E6-3863-4E81-B26D-72F8714B1D08				No					YES	NO				12	3	2.2	2.8	2.6		No			M1	N0	T2	A0Z2		NO	WITH TUMOR		NO	NO	Unifocal	Left lobe
TCGA.DJ.A3V5.01A	Thyroid Papillary Carcinoma - Tall Cell (>= 50% tall cell features)	Ultrasound	WHITE	76	237.68.0	Nationwide Children's Hospital	TCGA-DJ-A3V5-F46866	3FB63853-C138-4250-AFF5-CBAB7F32BDC5	TCGA-DJ-A3V5		22	27	0	Minimal (T3)	69CDEE42-7A71-443F-AF7F-4EB334E251DE		NO		No				rhTSH	YES	NO	1	YES		12	8	1.1	1.4	1.2	0	No			M0	N0	T3	A3V5		NO	TUMOR FREE	No imaging evidence of disease	NO	YES	Unifocal	Right lobe
TCGA.ET.A39T.01A	Thyroid Papillary Carcinoma - Follicular (>= 99% follicular patterned)		WHITE	55	182.78.0	Nationwide Children's Hospital	TCGA-ET-A39T-F36740	82276E7D-4D37-4558-A8AB-25C4ACC6AF83	TCGA-ET-A39T		22	12	0	Minimal (T3)	251CDEF5-3F75-4409-BBC2-8073F5FC78F3		NO		No					YES	NO	2	NO		12	11	3	6	3.3	0	No			MX	N0	T3	A39T		NO	TUMOR FREE		NO	YES	Unifocal	Right lobe
TCGA.BJ.A190.01A	Thyroid Papillary Carcinoma - Classical/usual	UltrasoundMRI without contrast	WHITE	55	115.87.0	Nationwide Children's Hospital	TCGA-BJ-A190-F34061	37CFD993-5300-4753-A440-00CBA0E86DDB	TCGA-BJ-A190	not identified	22	29	0	None	329E3D19-9E80-47BB-B7EA-733D738779F4		YES		No					YES	NO	1	YES		12	7	1.4	3.5	1.6	0	No			MX	N0	T2	A190		NO	TUMOR FREE	No imaging evidence of disease	NO	YES	Multifocal	Bilateral
TCGA.DJ.A1QN.01A	Thyroid Papillary Carcinoma - Classical/usual	Ultrasound		42	126.82.0	Nationwide Children's Hospital	TCGA-DJ-A1QN-F64204	41EFB245-22E9-4DEF-B2FC-7571FDE6EDA9	TCGA-DJ-A1QN		22	27	0	None	D6574975-6209-40F0-9140-EDAF0A8DEFA6		NO		No				Patient did not receive I-131 treatment	YES	NO		YES		12	8	0.7	0.1	0.2		No			M0	N0	T1b	A1QN		NO	TUMOR FREE	No imaging evidence of disease	NO	NO	Multifocal	Bilateral
TCGA.KS.A4I1.01A				37	270.67.0	Nationwide Children's Hospital	TCGA-KS-A4I1-F59487	8E2AA674-13D6-45ED-958D-20A6EA521985	TCGA-KS-A4I1		22	13	0	None	E1550EDE-1B64-493F-9262-E8D06646893D				No	150 mCi		150 mCi		YES	NO	4			12	5		2.2		0	No			M0	N0	T2	A4I1			TUMOR FREE	No imaging evidence of disease	YES	YES	Unifocal	Right lobe
TCGA.EL.A3N2.01A	Thyroid Papillary Carcinoma - Classical/usual	CT with contrast	WHITE	24	197.76.0	Nationwide Children's Hospital	TCGA-EL-A3N2-F68714	71E86772-0E45-4007-AF9F-C75D9437C780	TCGA-EL-A3N2		22	12	0	Minimal (T3)	8BDD423D-C27A-4546-A453-32D4F645B063				No					YES	NO	27	YES		12	12	1.5	4.5	3.5	5	No			M0	N1	T2	A3N2		NO	TUMOR FREE		NO	YES	Unifocal	Left lobe
TCGA.EL.A4KI.01A	Thyroid Papillary Carcinoma - Classical/usual	Ultrasound	WHITE	63	270.67.0	Nationwide Children's Hospital	TCGA-EL-A4KI-F55886	35C1F8E7-18CF-421D-B454-CCF8233FD04B	TCGA-EL-A4KI		22	12	0	Minimal (T3)	938410CB-0BC5-42E0-B9A6-A6853C31A518				No				Patient did not receive I-131 treatment	YES	NO	1	YES		12	12	5	8	6	0	No			MX	N0	T3	A4KI		NO	WITH TUMOR		NO	YES	Multifocal	Bilateral
TCGA.EM.A2CO.01A	Thyroid Papillary Carcinoma - Follicular (>= 99% follicular patterned)	Ultrasound		77	182.78.0	Nationwide Children's Hospital	TCGA-EM-A2CO-F37082	0AAF175F-C839-47D2-A76F-7C279AF4EE8C	TCGA-EM-A2CO		22	23	0	None	2B881FC4-1F9D-4822-8930-D0A5CBF00DBA		NO		No	75mci		75mci	Thyroxine withdrawal	YES	NO		YES		12	11	1.4	2.9	2.1		No			MX	NX	T2	A2CO		NO	TUMOR FREE	No imaging evidence of disease	NO	NO	Unifocal	Right lobe
TCGA.DJ.A13U.01A	Thyroid Papillary Carcinoma - Classical/usual	Ultrasound	WHITE	60	87.85.0	Nationwide Children's Hospital	TCGA-DJ-A13U-F71899	6E9B20FA-5668-449E-AB36-F518CAC25602	TCGA-DJ-A13U		22	31	0	Minimal (T3)	4E7400E2-C20E-4180-91C3-675931D1F33C		NO		No	77.7 mCi		77.7 mCi	rhTSH	YES	NO		YES		12	3	0.7	1.1	0.7		No			M0	N0	T3	A13U		NO	TUMOR FREE	No imaging evidence of disease	NO	NO	Unifocal	Right lobe
TCGA.FY.A3NM.01A				48	205.75.0	Nationwide Children's Hospital	TCGA-FY-A3NM-F66155	5AA29E90-08F1-4A8D-BB85-5E959D03B26A	TCGA-FY-A3NM		22	3	0	Minimal (T3)	E0F99F55-C4BF-4CBE-B63F-B66B9509218F				No					YES	NO	6	YES		12	10				0	No			MX	N0	T3	A3NM	chronic thyroiditis	NO	TUMOR FREE	No imaging evidence of disease		YES	Multifocal	Bilateral
TCGA.KS.A41I.01A				47	250.64.0	Nationwide Children's Hospital			TCGA-KS-A41I		22		0	None	5DB6483E-1A6B-4B9D-A979-8FBA1005B278				No					YES			YES		12		1	2	1.5	0	No			M0	N0	T1	A41I		NO				YES	Unifocal	Right lobe
TCGA.EL.A3D0.01A	Thyroid Papillary Carcinoma - Classical/usual	Ultrasound	WHITE	61	191.77.0	Nationwide Children's Hospital	TCGA-EL-A3D0-F55705	1047981C-C8F3-4190-B72E-2446F011FC94	TCGA-EL-A3D0		22	14	0	Moderate/Advanced (T4a)	3C3255A6-842C-4CC4-A66F-28A45809A224				No					YES	YES	37	YES	Papillary thyroid carcinoma	12	1	3	5	3.5	9	Yes			M0	N1b	T4	A3D0		NO	WITH TUMOR		NO	YES	Unifocal	Left lobe
TCGA.DJ.A2PP.01A	Thyroid Papillary Carcinoma - Follicular (>= 99% follicular patterned)	Ultrasound		47	182.78.0	Nationwide Children's Hospital	TCGA-DJ-A2PP-F64260	9A8BF5DA-A88C-42C6-9873-44C9238C2FD6	TCGA-DJ-A2PP		22	22	0	None	C4128A25-4508-46FC-B13D-E458B56A79BA		NO		No				Patient did not receive I-131 treatment	YES	NO	3	YES		12	9	2.5	3.6	2.6	0	No			M0	N0	T2	A2PP		NO	TUMOR FREE	No imaging evidence of disease	NO	YES	Multifocal	Bilateral
TCGA.ET.A25L.01A	Thyroid Papillary Carcinoma - Tall Cell (>= 50% tall cell features)	Ultrasound	WHITE	52	149.85.0	Nationwide Children's Hospital	TCGA-ET-A25L-F33854	18E1F8B3-544A-452B-BB54-FC976DF8A701	TCGA-ET-A25L		22	22	0	Minimal (T3)	1DD62C09-CD62-4D06-8E90-5BD619070FB7		NO		No					YES	NO	12	YES		12	10	2	3	2	2	No			MX	N1b	T3	A25L		NO	TUMOR FREE		NO	YES	Unifocal	Left lobe
TCGA.EL.A3TB.01A	Thyroid Papillary Carcinoma - Classical/usual		WHITE	47	230.73.0	Nationwide Children's Hospital	TCGA-EL-A3TB-F57288	629FF1AE-6BFB-4D33-9187-A06CA9EBDD1E	TCGA-EL-A3TB		22	7	0	Minimal (T3)	83EF2E72-4421-489D-B32C-4F4FF6390292				No				Patient did not receive I-131 treatment	YES	YES	20	NO		12	3	1.3	2.2	1.4	7	No			M0	N1a	T3	A3TB		NO	TUMOR FREE		NO	YES	Unifocal	Right lobe
TCGA.EL.A3D4.01A	Thyroid Papillary Carcinoma - Classical/usual	Ultrasound	BLACK OR AFRICAN AMERICAN	62	182.78.0	Nationwide Children's Hospital	TCGA-EL-A3D4-F41816	5493A7BA-52F7-4577-A640-B7DAAE547B93	TCGA-EL-A3D4		22	29	0	Minimal (T3)	C8ABBABB-1850-40F2-9B44-6EB598823063				No				Patient did not receive I-131 treatment	YES	NO	75	YES		12	3	1.8	4	2.2	31	No			M0	N1b	T3	A3D4		NO	TUMOR FREE		NO	YES	Multifocal	Bilateral
TCGA.E3.A3E1.01A	Thyroid Papillary Carcinoma - Classical/usual	Ultrasound	WHITE	46	197.76.0	Nationwide Children's Hospital	TCGA-E3-A3E1-F35806	3AF44080-2B0E-4AF4-92DC-24EC98A192E3	TCGA-E3-A3E1		22	9	0	None	74F6F117-2C14-49A7-A4E8-3FCEA88E0DEB		NO		No				Patient did not receive I-131 treatment	YES	NO	2	YES		12	10	1	1.5	1.5	0	No			M0	N0	T1	A3E1	left thyroidectomy for benign nodule		TUMOR FREE	No imaging evidence of disease	YES	YES	Unifocal	Right lobe
TCGA.DJ.A3UZ.01A	Thyroid Papillary Carcinoma - Classical/usual	Ultrasound	WHITE	70	237.68.0	Nationwide Children's Hospital	TCGA-DJ-A3UZ-F46860	E69CA615-B829-4D35-807A-72F78B9C5A8D	TCGA-DJ-A3UZ		22	27	0	Minimal (T3)	D6936590-C9C6-4F22-9E55-3E9E996D2C9F		NO		No				Patient did not receive I-131 treatment	YES	NO	3	YES		12	8		0.8		0	No			M0	N0	T3	A3UZ		YES	TUMOR FREE	No imaging evidence of disease	NO	YES	Multifocal	Bilateral
TCGA.ET.A3BW.01A	Thyroid Papillary Carcinoma - Classical/usual	Ultrasound	WHITE	30	182.78.0	Nationwide Children's Hospital	TCGA-ET-A3BW-F36994	B944191D-0631-4541-A0A0-01C4CD94CA46	TCGA-ET-A3BW		22	20	0	None	CC7F4AD2-1DA7-44C5-9384-C6068D07A361		NO		No				Patient did not receive I-131 treatment	YES	NO		YES		12	11	2	3.2	3		No			MX	NX	T2	A3BW		NO	TUMOR FREE		NO	NO	Multifocal	Left lobe
TCGA.E8.A436.01A	Thyroid Papillary Carcinoma - Classical/usual	Ultrasound	ASIAN	53	253.64.0	Nationwide Children's Hospital	TCGA-E8-A436-F45852	CA71DA1F-51E5-41B0-A0FF-2D457A9B6F5D	TCGA-E8-A436		22	23	0	None	62FD331F-1F53-4E39-A463-C220555496A9				No				Patient did not receive I-131 treatment	YES	NO	10	YES		12	7			2.5	1	No			M0	N1b	T2	A436			TUMOR FREE	No imaging evidence of disease	NO	YES	Multifocal	Bilateral
TCGA.E3.A3DY.01A	Other, specify	Ultrasound	WHITE	37	197.76.0	Nationwide Children's Hospital	TCGA-E3-A3DY-F35670	31493B0C-4D0A-4019-90A9-A8473B176BF4	TCGA-E3-A3DY		22	5	0	None	A021F2F2-4EA9-40B9-91EE-6426F03AD705		NO	Papillary carcinoma: mixed papillary and follicular variant	No	150		150		YES	NO	5	YES		12	10	0.9	1.7	1.1	4	No			M0	N1a	T3	A3DY		NO	TUMOR FREE	No imaging evidence of disease	YES	YES	Multifocal	Bilateral
TCGA.FE.A230.01A	Thyroid Papillary Carcinoma - Classical/usual		WHITE	30	126.82.0	Nationwide Children's Hospital	TCGA-FE-A230-F42109	AFE0FD0A-D985-4503-B615-5F4A45594083	TCGA-FE-A230		22	22	0	None	F6E6FC66-E6BF-458A-A7D9-3435CC049514		NO		No					YES	NO	3	NO		12	7	2.2	4.4	4	3	No			MX	N1a	T3	A230		NO	TUMOR FREE		NO	YES	Unifocal	Left lobe
TCGA.DJ.A1QI.01A	Thyroid Papillary Carcinoma - Classical/usual	Ultrasound	WHITE	63	126.82.0	Nationwide Children's Hospital	TCGA-DJ-A1QI-F29313	A958A8F1-C319-433E-B62B-8EE1BB5795A2	TCGA-DJ-A1QI		22	14	0	None	B5C831A4-92F5-4DF7-95E6-707A0ADC62B6	Scheduled Follow-up Submission	NO		No				Patient did not receive I-131 treatment	YES			YES		12	3	2.5	3	2.5		No			M0	N0	T2	A1QI		NO	TUMOR FREE	No imaging evidence of disease	NO	NO	Multifocal	Right lobe
TCGA.EL.A3ZM.01A	Thyroid Papillary Carcinoma - Classical/usual	Ultrasound		60	250.64.0	Nationwide Children's Hospital	TCGA-EL-A3ZM-F41547	419BA870-79F2-4D2F-BDD5-F22D90EF8700	TCGA-EL-A3ZM		22	20	0	Moderate/Advanced (T4a)	DD29A438-5B05-429D-A1B4-3814489EC6CA		NO		No			150 mCi	Thyroxine withdrawal	YES	NO	27	YES		12	3	3.9	5.7	4.1	7	No			M0	N1	T4a	A3ZM		NO	TUMOR FREE		NO	YES	Unifocal	Right lobe
TCGA.KS.A4ID.01A				55	270.67.0	Nationwide Children's Hospital	TCGA-KS-A4ID-F59510	9C4D0461-74BC-44BB-9E6C-0AE571F2196C	TCGA-KS-A4ID		22	14	0	None	36BF3870-50DE-42D8-8282-90F693FFAF64				No				Patient did not receive I-131 treatment	YES	NO	13			12	5	1	1.3	1.2	0	No			M0	N0	T1	A4ID	hypothyroidism with ""nodules""	NO	TUMOR FREE	No imaging evidence of disease	YES	YES	Unifocal	Right lobe
TCGA.GE.A2C6.01A				33	149.85.0	Nationwide Children's Hospital	TCGA-GE-A2C6-F21656	88954805-AE2A-4EC7-9220-E6195D40F826	TCGA-GE-A2C6		22	17	0	None	81E685E7-2CFA-4C53-885C-426D49F6DA3E	Scheduled Follow-up Submission	NO		No					YES		23	YES		12	2	1.4	2.2	2.5	14	No			MX	N1b	T2	A2C6		NO	TUMOR FREE	No imaging evidence of disease	NO	YES	Unifocal	Right lobe
TCGA.J8.A3O2.01A				39	250.64.0	Nationwide Children's Hospital	TCGA-J8-A3O2-F41686	6BD5C097-D603-42AE-8415-A7E3B29333B0	TCGA-J8-A3O2		22	25	0	Minimal (T3)	835783EB-4D70-4A31-B4B0-2555CDE30A27		NO		No	151 mCi		151 mCi	Thyroxine withdrawal	YES	NO	106	YES		12	3		3.5		23	No			M0	N1b	T3	A3O2		NO	TUMOR FREE	No imaging evidence of disease	NO	YES	Multifocal	Bilateral
TCGA.EL.A3ZG.01A	Thyroid Papillary Carcinoma - Classical/usual	Ultrasound	ASIAN	15	250.64.0	Nationwide Children's Hospital	TCGA-EL-A3ZG-F56054	8D1FB828-D167-4708-8243-1F5DBB5B25CD	TCGA-EL-A3ZG	v 600 E	22	24	0	Minimal (T3)	0EDD6978-94E9-40CA-B15A-0F2F4BCC8F60		YES		No				Patient did not receive I-131 treatment	YES	NO		YES		12	1	3.2	6	4		No			M0	N0	T3	A3ZG		NO	TUMOR FREE		NO	NO	Unifocal	Left lobe
TCGA.ET.A25P.01A	Thyroid Papillary Carcinoma - Classical/usual	Ultrasound	ASIAN	24	149.85.0	Nationwide Children's Hospital	TCGA-ET-A25P-F33848	CD23828A-C331-4F46-A53A-25FC61E2ED26	TCGA-ET-A25P		22	6	0	None	ABC8B5D8-6D06-4964-82DC-44B698419033		NO		No					YES	NO	3	YES		12	9	0.4	0.6	0.5	0	No			MX	N0	T1	A25P	Graves disease	NO	TUMOR FREE		NO	YES	Multifocal	Left lobe
TCGA.MK.A4N7.01A				20	270.67.0	Nationwide Children's Hospital	TCGA-MK-A4N7-F57274	A54F697B-2BE9-4A32-8E2D-8B6700BAB42F	TCGA-MK-A4N7		22	7	0	None	C76E5C36-8AFF-48EA-9965-1BB2AE36E081		NO		No	100mCi			Thyroxine withdrawal	YES	NO	2	YES		12	3	1.8	2.5	2.3	0	No			M0	N0	T2	A4N7		NO		No imaging evidence of disease	YES	YES	Unifocal	Isthmus
TCGA.E8.A413.01A	Thyroid Papillary Carcinoma - Classical/usual	Ultrasound	ASIAN	38	250.64.0	Nationwide Children's Hospital	TCGA-E8-A413-F45963	8631D0DF-3A51-46C8-B2FF-A2E5B65AE622	TCGA-E8-A413		22	26	0	None	FEE7944C-BA5E-415D-AA6E-13AD3CD99BC8				No				Patient did not receive I-131 treatment	YES	NO		YES		12	7			1.5		No			M0	N0	T1b	A413		NO	TUMOR FREE	No imaging evidence of disease	NO	NO	Unifocal	Left lobe
TCGA.EL.A3CO.01A	Thyroid Papillary Carcinoma - Classical/usual		WHITE	88	182.78.0	Nationwide Children's Hospital			TCGA-EL-A3CO		22		0	Minimal (T3)	ABECCB02-61FF-4C75-A6E8-2A50B27E57CA				No					YES		41	NO		12		3	3.5	3.5	10	No			M0	N1b	T3	A3CO		NO				YES	Multifocal	Bilateral
TCGA.DJ.A3V8.01A	Thyroid Papillary Carcinoma - Tall Cell (>= 50% tall cell features)	Ultrasound	WHITE	28	250.64.0	Nationwide Children's Hospital	TCGA-DJ-A3V8-F46870	B8EF7193-0E1E-497D-A704-EA295E91060D	TCGA-DJ-A3V8		22	27	0	Minimal (T3)	FE3EA545-AC94-463F-8679-AEF20097AC8E		NO		No	102.8 mCi	0	102.8 mCi	rhTSH	YES	NO	16	YES		12	8	1	2.5	1.4	8	No			M0	N1b	T3	A3V8		NO	TUMOR FREE	No imaging evidence of disease	NO	YES	Multifocal	Right lobe
TCGA.EL.A3CZ.01A	Thyroid Papillary Carcinoma - Classical/usual	MRI with contrast	WHITE	37	182.78.0	Nationwide Children's Hospital	TCGA-EL-A3CZ-F41815	E694D4E0-AC2F-4DD6-BB26-998D64A9C311	TCGA-EL-A3CZ		22	29	0	None	508A7F8D-F3F1-45ED-8155-D647726988E2				No				Patient did not receive I-131 treatment	YES	NO	7	YES		12	3	2	4.5	3	1	No			M0	N1a	T1	A3CZ		NO	WITH TUMOR		NO	YES	Unifocal	Left lobe
TCGA.EM.A2CK.01A	Thyroid Papillary Carcinoma - Follicular (>= 99% follicular patterned)	Ultrasound		28	171.87.0	Nationwide Children's Hospital	TCGA-EM-A2CK-F37083	04FA507C-7BBF-42EB-A6A3-05BD43D625FE	TCGA-EM-A2CK		22	23	0	None	46C8631E-E7AD-4955-A412-0F90A83834E5		NO		No	100 MCI		100 MCI	Thyroxine withdrawal	YES	NO	25	YES		12	11	1.5	2.3	1.7	6	No			MX	N1b	T2	A2CK		NO	TUMOR FREE	No imaging evidence of disease	NO	YES	Multifocal	Right lobe
TCGA.E3.A3DZ.01A	Thyroid Papillary Carcinoma - Follicular (>= 99% follicular patterned)	CT without contrast	WHITE	55	197.76.0	Nationwide Children's Hospital	TCGA-E3-A3DZ-F35663	47E76CDC-EAB7-45D3-ACF1-21AD554E9705	TCGA-E3-A3DZ		22	5	0	None	9F799113-264A-499C-AB3D-D49C091AACA1		NO		No	150		150	rhTSH	YES	NO	1	YES		12	10	3	4.5	5	0	No			M0	N0	T3	A3DZ	lymphoid hyperplasia	NO	TUMOR FREE	No imaging evidence of disease	YES	YES	Multifocal	Right lobe
TCGA.ET.A40T.01A	Thyroid Papillary Carcinoma - Classical/usual	Ultrasound	WHITE	26	250.64.0	Nationwide Children's Hospital	TCGA-ET-A40T-F71886	71C56906-7082-425A-BDD8-B46C0A3ACD92	TCGA-ET-A40T		22	31	0	None	EA423B7B-88AF-4C47-B59C-157E0B558F58		NO		No					YES	NO	15	YES		12	3		2.8		3	No			MX	N1a	T2	A40T		NO	TUMOR FREE	No imaging evidence of disease	NO	YES	Unifocal	Isthmus
TCGA.EL.A3CW.01A	Thyroid Papillary Carcinoma - Classical/usual		WHITE	87	182.78.0	Nationwide Children's Hospital			TCGA-EL-A3CW		22		0	None	12AB2E8A-9279-45BB-9A44-40527AAEF766				No					YES		21	NO		12		2	5	4	14	No			M0	N1a	T2	A3CW		NO				YES	Unifocal	Right lobe
TCGA.ET.A40Q.01A	Thyroid Papillary Carcinoma - Tall Cell (>= 50% tall cell features)	Ultrasound	WHITE	38	250.64.0	Nationwide Children's Hospital	TCGA-ET-A40Q-F71203	C8F5D550-7EA6-4051-9315-5EC2DFB26190	TCGA-ET-A40Q		22	23	0	Minimal (T3)	DDAD52DC-44BE-499A-B4ED-506DA467E339		NO		No	98.0 millicuries		98.0 millicuries	rhTSH	YES	NO	40	YES		12	3	1.5	2.5	2	19	No			MX	N1b	T3	A40Q		YES	TUMOR FREE	Persistent distant metastases	NO	YES	Multifocal	Right lobe
TCGA.DJ.A3VI.01A	Thyroid Papillary Carcinoma - Classical/usual		WHITE	52	250.64.0	Nationwide Children's Hospital	TCGA-DJ-A3VI-F46949	5D5335C4-12C7-4DBC-B439-2BAF9535A82E	TCGA-DJ-A3VI		22	12	0	None	6A663732-D77B-436E-B934-AC226891A3DB		NO		No					YES	YES	5	NO		12	11		1.2		3	Yes			M0	N1a	T1b	A3VI		NO				YES	Multifocal	Left lobe
TCGA.DJ.A3VB.01A	Thyroid Papillary Carcinoma - Tall Cell (>= 50% tall cell features)	UltrasoundCT with contrast		52	250.64.0	Nationwide Children's Hospital	TCGA-DJ-A3VB-F46874	26BBB005-E248-40E2-8B16-3E5647984AA9	TCGA-DJ-A3VB		22	27	0	Minimal (T3)	089CEFFF-2923-47E3-A132-D0EB5A60B19E		NO		No	149.7 mCi	0	149.7 mCi	rhTSH	YES	NO	1	YES		12	8	2	5.5	3.5	1	No			M0	N1a	T3	A3VB		NO	TUMOR FREE	No imaging evidence of disease	NO	YES	Multifocal	Left lobe
TCGA.BJ.A4O9.01A	Thyroid Papillary Carcinoma - Follicular (>= 99% follicular patterned)	Ultrasound	WHITE	51	270.67.0	Nationwide Children's Hospital	TCGA-BJ-A4O9-F64579	771DF504-E9FB-488A-8BA3-D5D7C5EB9FB2	TCGA-BJ-A4O9	(pV600E, c.1799)	22	4	0	None	DE620825-BC78-4AAF-B779-045119A4805D		YES		No					YES	NO	8	YES		12	9	3.6	3.6	3.6	0	No			M0	N0	T2	A4O9			TUMOR FREE		NO	YES	Unifocal	Left lobe
TCGA.ET.A3DW.01A	Thyroid Papillary Carcinoma - Tall Cell (>= 50% tall cell features)		ASIAN	64	182.78.0	Nationwide Children's Hospital	TCGA-ET-A3DW-F36633	4F65EF65-F3F6-4EE0-B839-2D1189A9329B	TCGA-ET-A3DW		22	7	0	None	1D88D045-B349-4A1A-9832-02BCE4D24ADF		NO		No					YES	NO	1	NO		12	11		2.7		1	No			MX	N1	T2	A3DW		NO	TUMOR FREE		NO	YES	Unifocal	Right lobe
TCGA.BJ.A28T.01A	Thyroid Papillary Carcinoma - Classical/usual	Ultrasound	WHITE	34	149.85.0	Nationwide Children's Hospital	TCGA-BJ-A28T-F64611	20C9B068-2CEE-467C-AE81-BC3B2561417D	TCGA-BJ-A28T		22	5	0		6DD70AA5-11A2-49B3-B273-02BC701D9B37				No					YES	NO	9	YES		12	9	0.3	1.5	1	3	No			M0	N1a	T1	A28T			TUMOR FREE		NO	YES	Multifocal	Bilateral
TCGA.DJ.A1QE.01A	Thyroid Papillary Carcinoma - Classical/usual		WHITE	62	126.82.0	Nationwide Children's Hospital	TCGA-DJ-A1QE-F64012	6A6F4120-88BE-4BDE-95E9-A18AC415B1D3	TCGA-DJ-A1QE		22	22	0	Minimal (T3)	D4599B41-C1B6-4875-8D85-63AEA1736D1B		NO		No				Patient did not receive I-131 treatment	YES	NO		NO		12	8	1	1.5	1.5		No			M0	N0	T3	A1QE		NO	TUMOR FREE	No imaging evidence of disease	NO	NO	Unifocal	Right lobe
TCGA.DE.A4MC.01A	Thyroid Papillary Carcinoma - Classical/usual	CT with contrast	AMERICAN INDIAN OR ALASKA NATIVE	43	270.67.0	Nationwide Children's Hospital	TCGA-DE-A4MC-F55800	7985C624-F298-4385-AA36-7C6E43FC5190	TCGA-DE-A4MC		22	15	0	Minimal (T3)	B766D3EF-227A-497E-A35C-B1E5FACC1FAE				No					YES	NO	1	YES		12	1	1.7	2.8	1.9	1	No			M0	N1b	T3	A4MC	Hypothyroidism	NO	TUMOR FREE		NO	YES	Unifocal	Right lobe
TCGA.ET.A3BU.01A	Thyroid Papillary Carcinoma - Classical/usual	Ultrasound	WHITE	28	182.78.0	Nationwide Children's Hospital	TCGA-ET-A3BU-F36984	D49BB9BC-1689-4673-97D5-FEABBD494E21	TCGA-ET-A3BU		22	20	0	None	A848DBBD-5580-4725-AE61-4441CCDD719F		NO		No					YES	NO	9	YES		12	11	1	1.4	1	6	No			MX	N1a	T1	A3BU		NO	TUMOR FREE			YES	Multifocal	Left lobe
TCGA.BJ.A28V.01A	Thyroid Papillary Carcinoma - Classical/usual		WHITE	80	182.78.0	Nationwide Children's Hospital	TCGA-BJ-A28V-F64612	03CFE502-1812-49EC-991F-4AA624ACC11C	TCGA-BJ-A28V		22	5	0		BF5F4E75-F59D-4CCD-88F3-019EE69915C8				No					YES	NO				12	9	3	5	3.5		No			MX	N0	T3	A28V			TUMOR FREE		NO		Multifocal	Bilateral
TCGA.BJ.A28S.01A	Thyroid Papillary Carcinoma - Classical/usual	Ultrasound	WHITE	79	182.78.0	Nationwide Children's Hospital	TCGA-BJ-A28S-F45774	D8669510-85D2-48D9-B46F-311DF40E97D8	TCGA-BJ-A28S		22	22	0		FF3B202A-10C7-49AC-994D-352C1C1D89B8				No					YES	NO		YES		12	7	2.4	3.4	3		No			M0	N0	T2	A28S			TUMOR FREE	No imaging evidence of disease	NO		Multifocal	Left lobe
TCGA.EM.A22O.01A	Thyroid Papillary Carcinoma - Classical/usual	CT without contrast	ASIAN	75	171.87.0	Nationwide Children's Hospital	TCGA-EM-A22O-F71595	DA8D5E9E-BBBC-45CE-A1A7-1A82F18701E0	TCGA-EM-A22O		22	26	0	Moderate/Advanced (T4a)	84966D30-1839-4223-83A2-7206C1FFFFBC		NO		No	150 mCi		150 mCi	Thyroxine withdrawal	YES	NO	1	YES		12	3	3.5	6.6	4.2	1	No			MX	N1a	T4a	A22O		NO		No imaging evidence of disease	NO	YES	Multifocal	Left lobe
TCGA.EM.A22M.01A	Thyroid Papillary Carcinoma - Classical/usual	CT with contrast	ASIAN	52	171.87.0	Nationwide Children's Hospital	TCGA-EM-A22M-F32372	E472582E-230D-4FF8-8F7B-BECA41008901	TCGA-EM-A22M		22	18	0	None	622E0C48-5243-4105-AA33-535DFB3B873A	Scheduled Follow-up Submission	NO		No	100 mCi			Thyroxine withdrawal	YES		3	YES		12	5		1.7	1.3	0	No			MX	N0	T1b	A22M		NO		No imaging evidence of disease	NO	YES	Multifocal	Right lobe
TCGA.EL.A3T7.01A	Thyroid Papillary Carcinoma - Classical/usual	Ultrasound	WHITE	47	230.73.0	Nationwide Children's Hospital	TCGA-EL-A3T7-F41494	133FD520-ED8E-426B-AD34-A3BF22E7A3C1	TCGA-EL-A3T7		22	20	0	Minimal (T3)	8B8BC762-AEB7-4EFE-BFF0-12F96E79246B				No					YES	YES		YES		12	3	1	2	1.5		No			M0	N0	T2	A3T7		NO				NO	Unifocal	Right lobe
TCGA.EL.A3D5.01A	Thyroid Papillary Carcinoma - Classical/usual	Ultrasound	WHITE	44	191.77.0	Nationwide Children's Hospital	TCGA-EL-A3D5-F68812	958F6712-5987-4C4D-811B-2DFF519845BB	TCGA-EL-A3D5		22	18	0	Minimal (T3)	2F8653D5-2A61-4822-B54C-0DA76B606CD4				No					YES	NO	30	YES		12	12	2	6	4	15	Yes			M0	N1b	T3	A3D5	multinodular adenomatous goiter	YES	TUMOR FREE		NO	YES	Multifocal	Bilateral
TCGA.ET.A25G.01A	Thyroid Papillary Carcinoma - Tall Cell (>= 50% tall cell features)	Ultrasound	WHITE	56	149.85.0	Nationwide Children's Hospital	TCGA-ET-A25G-F33844	BDAA1FBE-8590-4A04-9A16-22DD18BDDDA2	TCGA-ET-A25G		22	6	0	Minimal (T3)	725D2B70-3392-4CB2-8FC5-7DC934DCC4DD		NO		No				Thyroxine withdrawal	YES	NO	1	YES		12	9	2.7	4	3	0	No			MX	N0	T3	A25G		NO	TUMOR FREE	No imaging evidence of disease	NO	YES	Unifocal	Left lobe
TCGA.E3.A3E0.01A	Thyroid Papillary Carcinoma - Classical/usual	Ultrasound	WHITE	34	197.76.0	Nationwide Children's Hospital	TCGA-E3-A3E0-F35692	B02929E2-AF11-451D-A451-E0B69CADFC9B	TCGA-E3-A3E0		22	5	0	None	7677B0D4-6DD1-4E1E-93FD-C7607246C3FA		NO		No				Patient did not receive I-131 treatment	YES	NO	3	YES		12	10	1	2.4	1.5	0	No			MX	N0	T2	A3E0		NO	TUMOR FREE	No imaging evidence of disease	YES	YES		Left lobe
TCGA.FE.A3PA.01A	Thyroid Papillary Carcinoma - Follicular (>= 99% follicular patterned)		WHITE	16	224.70.0	Nationwide Children's Hospital	TCGA-FE-A3PA-F42069	453D3826-B2DC-4123-94F4-B044579CC66C	TCGA-FE-A3PA		22	10	0	Minimal (T3)	E3D8A19F-5DDA-443C-8F53-280F8B0A4A65				No	217	217	434	Thyroxine withdrawal	YES	NO		NO		12	4	3	4	3		No			M1	N0	T4	A3PA		NO	TUMOR FREE	Persistent distant metastases	NO	NO	Unifocal	Left lobe
TCGA.DE.A69J.01A	Thyroid Papillary Carcinoma - Classical/usual	Ultrasound	BLACK OR AFRICAN AMERICAN	34	414.38.0	Nationwide Children's Hospital	TCGA-DE-A69J-F59411	BB789516-78F1-44FF-BDBA-A7AEDFF2B6C1	TCGA-DE-A69J		22	12	0	None	05FC2B81-9D2E-4A3C-9B01-1B0A4CCB27EE		NO		No					YES	NO		YES		12	5	2.1	2.5	2.2		No			M0	NX	T2	A69J		NO	TUMOR FREE		NO	NO	Multifocal	Right lobe
TCGA.DJ.A3US.01A	Thyroid Papillary Carcinoma - Classical/usual	Ultrasound	WHITE	37	230.73.0	Nationwide Children's Hospital	TCGA-DJ-A3US-F46852	C0238AB3-F672-4D0F-8F9F-5C4F0B6369BB	TCGA-DJ-A3US		22	27	0	None	68907756-0180-4A22-AFD9-38CE51978431		NO		No				Patient did not receive I-131 treatment	YES	NO		YES		12	8	1.2	1.5	1.2		No			M0	N0	T1b	A3US		NO	TUMOR FREE	No imaging evidence of disease	NO	NO	Unifocal	Right lobe
TCGA.EL.A3ZH.01A	Thyroid Papillary Carcinoma - Classical/usual	Ultrasound	WHITE	42	250.64.0	Nationwide Children's Hospital	TCGA-EL-A3ZH-F55620	CFED69EF-2CAA-40D3-BE98-6DA8154413DA	TCGA-EL-A3ZH		22	10	0	Minimal (T3)	5AA19141-0EAE-413C-AD63-2B7FB3C09596				No			109 mCi	Thyroxine withdrawal	YES	NO	8	YES		12	1	1.1	2.5	2	4	No			M0	N1	T3	A3ZH		NO	TUMOR FREE		NO	YES	Unifocal	Left lobe
TCGA.EL.A3ZQ.01A	Thyroid Papillary Carcinoma - Classical/usual	Ultrasound	WHITE	78	250.64.0	Nationwide Children's Hospital	TCGA-EL-A3ZQ-F56067	40E14471-C819-4463-BFD6-C90902271FEF	TCGA-EL-A3ZQ		22	27	0	None	25B19410-0DD1-4306-8D6D-5ABDAE4DDA56				No				Patient did not receive I-131 treatment	YES	NO	1	YES		12	1	2	3.6	2.8		No			M0	N0	T2	A3ZQ		NO	TUMOR FREE		NO	YES	Unifocal	Right lobe
TCGA.BJ.A0ZF.01A				54	87.85.0	Nationwide Children's Hospital	TCGA-BJ-A0ZF-F71985	38320A4D-49F0-487D-9CE0-CED5A3ACE70C	TCGA-BJ-A0ZF		22	31	0	None	03B45742-3FA6-4347-9446-2BAA0ADEABD9		YES	Follicular Carcinoma	No					YES	NO		YES		12	3	1.5	2.5	2		No	PAX8/PPARg rearrangement identified		M0	N0	T2	A0ZF		NO	WITH TUMOR		YES		Unifocal	Right lobe
TCGA.H2.A421.01A				34	250.64.0	Nationwide Children's Hospital	TCGA-H2-A421-F45498	2E6AB4AD-1071-40C2-BC5D-5E5A76C53526	TCGA-H2-A421		22	16	0	None	A67659A8-2942-4DE9-85B8-6330F539E4F2				No					YES	NO	3	NO		12	7	1	1	1.5	2	No			M0	N1a	T1b	A421	Hypothyroidism	NO	TUMOR FREE		NO	YES	Unifocal	Right lobe
TCGA.DJ.A3V2.01A	Thyroid Papillary Carcinoma - Classical/usual	Ultrasound	WHITE	44	237.68.0	Nationwide Children's Hospital	TCGA-DJ-A3V2-F46862	3F92E107-A6A0-41DB-ACA5-AAA746784538	TCGA-DJ-A3V2		22	27	0	None	53B1F074-A6C9-47CC-8EED-890A6C330563		NO		No				Patient did not receive I-131 treatment	YES	NO	4	YES		12	8	1.9	2.1	2.1	1	No			M0	N1a	T2	A3V2	Goiter in early life	NO	TUMOR FREE	No imaging evidence of disease	NO	YES	Multifocal	Bilateral
TCGA.BJ.A0Z0.01A	Thyroid Papillary Carcinoma - Classical/usual	UltrasoundCT with contrast		55	87.85.0	Nationwide Children's Hospital	TCGA-BJ-A0Z0-F19426	F8C810E0-B74B-4574-A340-01D18AB08E81	TCGA-BJ-A0Z0		22	12	0	None	6CEE3A5F-4098-486B-9A2B-4DED9B7BB3B1	Scheduled Follow-up Submission			No	51.0 MCI			Thyroxine withdrawal	YES		5	YES		12	12		3.5	2.4	0	No			MX	N0	T2	A0Z0			TUMOR FREE	No imaging evidence of disease	NO	YES	Unifocal	Right lobe
TCGA.L6.A4ET.01A				49	270.67.0	Nationwide Children's Hospital	TCGA-L6-A4ET-F55644	D21B7130-3F23-4B6C-913A-3F0050D39D25	TCGA-L6-A4ET		22	24	0	None	2878FBB5-3655-4F49-A09A-0BA1A7A4C861		NO		No	156.5 mci		156.5 mci	Thyroxine withdrawal	YES	NO		YES		12	1	2.5	6	3		Yes			M1	NX	T3	A4ET		NO	TUMOR FREE	No imaging evidence of disease	NO	NO	Unifocal	Right lobe
TCGA.E8.A433.01A	Thyroid Papillary Carcinoma - Classical/usual	Ultrasound	ASIAN	25	250.64.0	Nationwide Children's Hospital	TCGA-E8-A433-F46316	04D53172-4F55-4317-9393-F3E8E1C2F735	TCGA-E8-A433		22	9	0	None	233DE98B-2857-4384-8A28-437189F87C42				No				Thyroxine withdrawal	YES	NO	2	YES		12	9			2.5	0	No			M0	N0	T2	A433		NO	TUMOR FREE	No imaging evidence of disease	NO	YES	Unifocal	Right lobe
TCGA.DJ.A1QH.01A	Thyroid Papillary Carcinoma - Tall Cell (>= 50% tall cell features)	Ultrasound	WHITE	58	126.82.0	Nationwide Children's Hospital	TCGA-DJ-A1QH-F65330	A4E5BD0B-327F-4BC4-80C9-67EC984E4EF0	TCGA-DJ-A1QH		22	22	0	Minimal (T3)	DE124DFF-0EAC-4A99-A9B0-654A2D4B519C		NO		Yes	150.3 mCi		150.3 mCi	rhTSH	YES	NO	8	YES		12	9	2	2.5	2	7	No			M0	N1a	T3	A1QH		YES	WITH TUMOR	Persistent locoregional disease	NO	YES	Unifocal	Bilateral
TCGA.FK.A3SD.01A	Thyroid Papillary Carcinoma - Classical/usual		WHITE	61	230.73.0	Nationwide Children's Hospital	TCGA-FK-A3SD-F65404	53FCB3F5-F995-4F6C-9780-590C23CB475E	TCGA-FK-A3SD		22	23	0		255EC763-2053-430B-9DB1-618CD1ABBF66		NO		No				Patient did not receive I-131 treatment	YES	YES		NO		12	9		0.1			Yes			M0	N0	T1	A3SD		NO	TUMOR FREE	No imaging evidence of disease	NO	NO	Unifocal	Left lobe
TCGA.EM.A3AJ.01A	Thyroid Papillary Carcinoma - Follicular (>= 99% follicular patterned)			39	191.77.0	Nationwide Children's Hospital	TCGA-EM-A3AJ-F38791	D85B9C11-7038-4604-8BB6-3A52254D6F73	TCGA-EM-A3AJ		22	28	0	None	AB0EC8B7-9878-4167-A472-B38CEDFDEF53		NO		No	75 mci		75 mci	rhTSH	YES	NO	24	NO		12	12	2.8	4.1	4	4	No			MX	N1a	T3	A3AJ		NO			NO	YES	Multifocal	Right lobe
TCGA.E3.A3E3.01A	Thyroid Papillary Carcinoma - Classical/usual	Ultrasound	WHITE	49	197.76.0	Nationwide Children's Hospital	TCGA-E3-A3E3-F35686	BBA942DB-D0B9-4689-9ABC-604E9AE5DACA	TCGA-E3-A3E3		22	5	0	None	AE74AA91-9F95-4502-B6DF-D18380251DC5		NO		No	154.9		154.9	rhTSH	YES	NO	1	YES		12	10	1.5	2.8	1.7	0	No			M0	N0	T2	A3E3		NO	TUMOR FREE	No imaging evidence of disease	YES	YES	Multifocal	Right lobe
TCGA.EM.A2CN.01A	Thyroid Papillary Carcinoma - Follicular (>= 99% follicular patterned)	CT with contrast		62	182.78.0	Nationwide Children's Hospital	TCGA-EM-A2CN-F41537	1CF21421-B97A-4D7D-8590-2C0B9031D6AD	TCGA-EM-A2CN		22	20	0	None	BE38DAC3-45A6-41B6-9241-8099D534E443		NO		No	200 MCi		200 mCi	Thyroxine withdrawal	YES	NO	3	YES		12	3	4	6	4.5	0	No			M1	N0	T3	A2CN		NO	WITH TUMOR	Persistent distant metastases	NO	YES	Unifocal	Right lobe
TCGA.H2.A3RI.01A				29	224.70.0	Nationwide Children's Hospital	TCGA-H2-A3RI-F38856	767CA591-42C6-4D18-9475-939D777316C3	TCGA-H2-A3RI		22	28	0	Minimal (T3)	5E8677C9-860C-4802-993D-C16D3064B1D0				No	110.9 mCi		110.9 mCI	Thyroxine withdrawal	YES	NO	5			12	12		2.7		0	No			MX	N0	T3	A3RI		NO			NO	YES	Unifocal	Left lobe
TCGA.KS.A4I7.01A				61	270.67.0	Nationwide Children's Hospital	TCGA-KS-A4I7-F59492	F3A37DEA-7AEB-4394-A25F-9157F3169910	TCGA-KS-A4I7		22	13	0	None	6D0E514C-70D9-4F1B-8971-8A395CEF52A6				No	30 mCi		30 mCi	Thyroxine withdrawal	YES	NO	4	YES		12	5	1.2	1.5	1	0	No			M0	N0	T1b	A4I7			TUMOR FREE	No imaging evidence of disease	YES	YES	Unifocal	Left lobe
TCGA.EM.A1YB.01A	Thyroid Papillary Carcinoma - Follicular (>= 99% follicular patterned)			73	126.82.0	Nationwide Children's Hospital	TCGA-EM-A1YB-F32440	5F149F17-4699-4655-BBA6-E13A9F664891	TCGA-EM-A1YB		22	25	0	None	7612944B-86BE-47EF-88A2-A93738858CD2	Scheduled Follow-up Submission	NO		No	30 mCi			Thyroxine withdrawal	YES			NO		12	5	2	2.7	2.6		No			MX	NX	T2	A1YB		YES	TUMOR FREE		NO	NO	Multifocal	Left lobe
TCGA.FK.A3S3.01A	Thyroid Papillary Carcinoma - Follicular (>= 99% follicular patterned)		BLACK OR AFRICAN AMERICAN	43	230.73.0	Nationwide Children's Hospital	TCGA-FK-A3S3-F65401	94ED40AA-1D77-4666-AF60-9886B410CC8C	TCGA-FK-A3S3		22	23	0	Minimal (T3)	4159B6ED-AF1B-47EE-B3FD-916F620F3F42				No	104.6 millicuries	197.8 millicuries	302.4	Thyroxine withdrawal	YES	NO	11	NO		12	9		2.5		4	No			MX	N1b	T3	A3S3		NO	TUMOR FREE	Persistent locoregional disease	NO	YES	Multifocal	Left lobe
TCGA.FE.A234.01A	Thyroid Papillary Carcinoma - Classical/usual		WHITE	26	126.82.0	Nationwide Children's Hospital	TCGA-FE-A234-F42115	B0D7E9DA-3DF3-4AD6-8A83-B3F5708EFF93	TCGA-FE-A234		22	12	0	None	B9243F2C-FCE7-4EF6-B656-E2B8015BD775		NO		No					YES	NO	2	YES		12	4	2.5	3.3	3	2	No			MX	N1	T2	A234		NO	WITH TUMOR		NO	YES	Unifocal	Right lobe
TCGA.ET.A39J.01A	Thyroid Papillary Carcinoma - Classical/usual		WHITE	23	182.78.0	Nationwide Children's Hospital	TCGA-ET-A39J-F36709	E5CE9013-5760-42CF-A9BE-F1C12B286ED8	TCGA-ET-A39J		22	12	0	None	7A95771A-F823-4585-A87D-F67B21CCFB87		NO		No	100 mCi		100 mCi	Thyroxine withdrawal	YES	NO		NO		12	11	1.5	3	2		No			MX	NX	T2	A39J		NO	TUMOR FREE	No imaging evidence of disease	NO	NO	Multifocal	Right lobe
TCGA.BJ.A4O8.01A	Thyroid Papillary Carcinoma - Classical/usual	Ultrasound	WHITE	47	270.67.0	Nationwide Children's Hospital	TCGA-BJ-A4O8-F64578	61AE224A-7851-45BF-9B96-A47A2A343241	TCGA-BJ-A4O8	(p.V600E, c.1799T>A)	22	4	0	None	32FFE476-B56D-455A-90B5-EE724BD550B9				No					YES	NO	14	YES		12	9	1.5	1.5	1.5	6	No			M0	N1a	T3	A4O8			TUMOR FREE		NO	YES	Multifocal
TCGA.EM.A3FN.01A	Thyroid Papillary Carcinoma - Follicular (>= 99% follicular patterned)	Ultrasound		42	205.75.0	Nationwide Children's Hospital	TCGA-EM-A3FN-F39011	BD12606D-4813-4D8C-A333-34D2DD5250C7	TCGA-EM-A3FN		22	8	0	None	5ABE703A-86A4-4D19-997E-4EE4CF0D3BA3		NO		No				Patient did not receive I-131 treatment	YES	NO	2	YES		12	1	2	4.2	3.1	0	No			MX	N0	T3	A3FN	nonspecific mild thyroiditis	NO			NO	YES	Multifocal	Left lobe
TCGA.DJ.A3UW.01A	Thyroid Papillary Carcinoma - Classical/usual		WHITE	50	230.73.0	Nationwide Children's Hospital	TCGA-DJ-A3UW-F46857	2F98BADE-B0CC-4E77-B76F-F70CE73F9908	TCGA-DJ-A3UW		22	27	0	None	3D98D084-F062-4CEA-A41B-279100E6B062				No				Patient did not receive I-131 treatment	YES	NO	4	NO		12	8	0.5	1.2	0.7	0	Yes			M0	N0	T1b	A3UW		NO	TUMOR FREE	No imaging evidence of disease	NO	YES	Multifocal	Left lobe
TCGA.DJ.A3UO.01A	Thyroid Papillary Carcinoma - Classical/usual	Ultrasound	WHITE	63	230.73.0	Nationwide Children's Hospital	TCGA-DJ-A3UO-F46661	D2DC4D7C-DCAD-49C3-A1C0-445229859C60	TCGA-DJ-A3UO		22	23	0	Minimal (T3)	128D0BCA-A26A-4B3D-A79A-E1C9ED328FC0		NO		No	148.6 mCi	0	148.6 mCi	rhTSH	YES	NO	25	YES		12	8	1	2.8	1.8	6	No			M0	N1b	T3	A3UO		NO	TUMOR FREE	No imaging evidence of disease	NO	YES	Multifocal	Bilateral
TCGA.IM.A41Z.01A				37	250.64.0	Nationwide Children's Hospital	TCGA-IM-A41Z-F71155	E5F3872B-4647-4B13-8FA5-F6647851603F	TCGA-IM-A41Z		22	18	0	None	26AB8F00-6378-4294-9AF5-857ABE45C9DE				No	102.6			rhTSH	YES	NO	20	YES		12	3	1	4.5	2.5	1	No			MX	N0	T1b	A41Z		NO	TUMOR FREE	No imaging evidence of disease	YES	YES	Multifocal	Bilateral
TCGA.DJ.A2Q0.01A	Thyroid Papillary Carcinoma - Classical/usual	Ultrasound	WHITE	57	191.77.0	Nationwide Children's Hospital	TCGA-DJ-A2Q0-F64468	8888E24F-28F6-4993-AC62-B267B6A6DE50	TCGA-DJ-A2Q0		22	3	0	None	ADDACC0B-09DE-455D-B5A6-E4B086D54004		NO		No				Patient did not receive I-131 treatment	YES	NO	4	YES		12	9	1.5	2.8	2.6	0	No			M0	N0	T2	A2Q0		NO	TUMOR FREE	No imaging evidence of disease	NO	YES	Unifocal	Right lobe
TCGA.EL.A3CS.01A	Thyroid Papillary Carcinoma - Classical/usual	UltrasoundCT with contrastMRI with contrast	WHITE	62	182.78.0	Nationwide Children's Hospital			TCGA-EL-A3CS		22		0	Moderate/Advanced (T4a)	C6C6739D-6523-4A7D-B76A-293320F00D59				Yes					YES		20	YES		12		4	3	2	0	Yes			M0	N0	T4a	A3CS		YES				YES	Unifocal
TCGA.BJ.A290.01A	Thyroid Papillary Carcinoma - Tall Cell (>= 50% tall cell features)	Ultrasound	WHITE	70	171.87.0	Nationwide Children's Hospital	TCGA-BJ-A290-F45805	CF7EF1CA-1A41-4B96-BED9-3E158478B383	TCGA-BJ-A290	V600E identified	22	22	0	Minimal (T3)	4653A470-A600-46A1-840A-A06416B26864		YES		No	98			Thyroxine withdrawal	YES	NO	3	YES		12	7	3	4.5	3.5	3	Yes			M0	N1a	T3	A290			WITH TUMOR	Persistent distant metastases	NO	YES	Unifocal	Left lobe
TCGA.ET.A39R.01A	Thyroid Papillary Carcinoma - Classical/usual	Ultrasound	WHITE	24	182.78.0	Nationwide Children's Hospital	TCGA-ET-A39R-F36729	13F46399-B7DE-4923-B280-93A2E4F906B0	TCGA-ET-A39R		22	12	0	None	4281519E-732D-4D1B-93F3-0965E1992CC1		NO		No				Patient did not receive I-131 treatment	YES	NO	18	YES		12	11		1.8		0	No			MX	N0	T1	A39R		NO	TUMOR FREE	No imaging evidence of disease	NO	YES	Multifocal	Right lobe
TCGA.EL.A3GP.01A	Thyroid Papillary Carcinoma - Classical/usual	Ultrasound	BLACK OR AFRICAN AMERICAN	70	191.77.0	Nationwide Children's Hospital	TCGA-EL-A3GP-F41504	7C074596-3937-44A2-B55B-C7D811AE5AA4	TCGA-EL-A3GP		22	20	0	Minimal (T3)	92C7433B-E418-4A23-AA7B-912EA7769BE3				No				Patient did not receive I-131 treatment	YES	NO	15	YES		12	3	3.5	5.5	5	7	No			M0	N1a	T3	A3GP		NO			NO	YES	Unifocal	Right lobe
TCGA.BJ.A3PU.01A	Thyroid Papillary Carcinoma - Classical/usual	Ultrasound	WHITE	52	224.70.0	Nationwide Children's Hospital	TCGA-BJ-A3PU-F45942	AAADBE1C-9AC1-445D-B9F9-62FB7D49BFC6	TCGA-BJ-A3PU		22	26	0	Minimal (T3)	A2D84E84-5EC0-401B-80A6-1867CEC67CAF				No					YES	NO	7	YES		12	7	1.8	2.6	2	7	No			M0	N1a	T3	A3PU		NO	TUMOR FREE	No imaging evidence of disease	NO	YES	Unifocal	Left lobe
TCGA.ET.A39I.01A	Thyroid Papillary Carcinoma - Follicular (>= 99% follicular patterned)	Ultrasound	WHITE	83	182.78.0	Nationwide Children's Hospital	TCGA-ET-A39I-F36701	E45113F3-7576-415A-9233-0621CCC57E42	TCGA-ET-A39I		22	12	0	None	EE6CE721-E3D9-414D-805D-FD12829EDD4B		NO		No					YES	NO		YES		12	11		1.9			No			MX	NX	T1	A39I		NO	TUMOR FREE	No imaging evidence of disease		NO	Unifocal	Right lobe
TCGA.FK.A3SH.01A	Thyroid Papillary Carcinoma - Classical/usual		WHITE	50	230.73.0	Nationwide Children's Hospital	TCGA-FK-A3SH-F65407	05CE1D43-C6E1-406E-B0DC-ABB52819459B	TCGA-FK-A3SH		22	23	0	None	54D6FF83-B15F-40A9-95CF-AE8DE810C845				No	104.5 mCi		104.5 mCi	Thyroxine withdrawal	YES	YES	8	NO		12	9		3		2	No			MX	N1a	T2	A3SH		NO	TUMOR FREE	Persistent distant metastases	NO	YES	Multifocal	Bilateral
TCGA.EM.A3AO.01A	Thyroid Papillary Carcinoma - Classical/usual	CT with contrast		61	191.77.0	Nationwide Children's Hospital	TCGA-EM-A3AO-F38795	ED862108-C68E-4595-B382-D5EE4C9F2102	TCGA-EM-A3AO		22	7	0	None	80EE82A3-7E60-4D8F-A45C-AE476463A97D		NO		No	125 mci		125 mci	Thyroxine withdrawal	YES	NO	26	YES		12	1	1.8	3	2.3	10	No			MX	N1b	T2	A3AO		NO		Persistent locoregional disease	NO	YES	Multifocal	Right lobe
TCGA.BJ.A28R.01A	Thyroid Papillary Carcinoma - Classical/usual	Ultrasound	WHITE	38	149.85.0	Nationwide Children's Hospital	TCGA-BJ-A28R-F64610	5C6D62F9-0DDA-43FC-8B19-FFF537959954	TCGA-BJ-A28R		22	5	0		E633C33E-ACA1-494D-A014-5FE4A65EFF7B				No					YES	NO	17	YES		12	9	0.5	3	1.6	0	No			M0	N0	T1	A28R			TUMOR FREE		NO	YES	Unifocal	Right lobe
TCGA.EL.A3T8.01A	Thyroid Papillary Carcinoma - Classical/usual	Ultrasound	ASIAN	36	230.73.0	Nationwide Children's Hospital	TCGA-EL-A3T8-F57285	E95A5D38-1E7C-47FF-8039-5BD8E86969BE	TCGA-EL-A3T8		22	7	0	None	3C371D2B-B31D-4830-B4CB-228E6BA2D223				No				Patient did not receive I-131 treatment	YES	NO		YES		12	3	3	3.8	3		No			M0	N0	T2	A3T8		NO	TUMOR FREE		NO	NO	Unifocal	Left lobe
TCGA.ET.A40R.01A	Thyroid Papillary Carcinoma - Follicular (>= 99% follicular patterned)	Ultrasound	WHITE	24	250.64.0	Nationwide Children's Hospital	TCGA-ET-A40R-F71884	8FF4A546-2C84-4FA8-AF86-73B0286AB9A4	TCGA-ET-A40R		22	31	0	None	D043B642-466D-4768-BAD1-E9F31A9F66C2		NO		No					YES	NO	20	YES		12	3	2	3	3	7	No			MX	N1a	T2	A40R		NO	TUMOR FREE	No imaging evidence of disease	NO	YES	Unifocal	Left lobe
TCGA.L6.A4EQ.01A				47	270.67.0	Nationwide Children's Hospital	TCGA-L6-A4EQ-F55643	3635ECA9-61FD-45A0-A9F3-12EA5411E1F2	TCGA-L6-A4EQ		22	24	0	None	3E914929-ACA8-4E75-AA4A-D95D3E0EFCDB		NO		No	109 mci		109 mci	Thyroxine withdrawal	YES	NO	1	YES		12	1	2.2	3.5	3.2	1	No			M0	N1a	T2	A4EQ		NO	TUMOR FREE	No imaging evidence of disease	NO	YES	Unifocal	Isthmus
TCGA.ET.A25I.01A	Thyroid Papillary Carcinoma - Follicular (>= 99% follicular patterned)	Ultrasound	WHITE	37	149.85.0	Nationwide Children's Hospital	TCGA-ET-A25I-F33845	AEC69C0F-3CFF-4F20-B22F-AB66009D7669	TCGA-ET-A25I		22	6	0	None	7469F02F-8BD3-4FAC-960F-4C2C10075FEB		NO		No					YES	YES	1	YES		12	9	1.5	2.4	1.8	0	No			MX	N0	T2	A25I		NO	TUMOR FREE		NO	YES	Unifocal	Left lobe
TCGA.KS.A41J.01A				28	250.64.0	Nationwide Children's Hospital			TCGA-KS-A41J		22		0	None	4E5A60EA-8D6D-4DB4-8239-0F7A4B031F8D				No					YES		2	NO		12		1.8	2.3	2.1	2	No			M0	N1	T2	A41J		NO				YES	Unifocal	Left lobe
TCGA.E8.A437.01A	Thyroid Papillary Carcinoma - Classical/usual		WHITE	57	253.64.0	Nationwide Children's Hospital	TCGA-E8-A437-F39079	9516B7D3-CC4A-419C-9E8E-08710253DE66	TCGA-E8-A437		22	11	0	None	5BAC78F8-A302-49F2-87D0-C94D6A97193F		NO		No				Patient did not receive I-131 treatment	YES	NO		NO		12	1			1.5		No			M0	NX	TX	A437		NO	TUMOR FREE	No imaging evidence of disease	NO	NO	Unifocal	Right lobe
TCGA.BJ.A45J.01A	Thyroid Papillary Carcinoma - Tall Cell (>= 50% tall cell features)	Ultrasound	WHITE	39	253.64.0	Nationwide Children's Hospital	TCGA-BJ-A45J-F64576	EEC210FE-2672-48BD-993E-EB0634657927	TCGA-BJ-A45J	V600E	22	4	0		2CCD8464-2DEB-4752-816F-5EF746DC770B		YES		No					YES	NO	1	YES		12	9	0.3	0.3	0.3	1	No			M0	N1a	T1a	A45J			TUMOR FREE		NO	YES		Left lobe
TCGA.EM.A4FN.01A	Thyroid Papillary Carcinoma - Classical/usual	Ultrasound		49	270.67.0	Nationwide Children's Hospital	TCGA-EM-A4FN-F65047	0CB10976-A637-4947-9289-FEDBFABDAE4C	TCGA-EM-A4FN		22	18	0	None	65D88E25-C3D9-42C2-A4A4-4F87EE6C7484		NO		No	100mcI		100mcI	Thyroxine withdrawal	YES	NO	32	YES		12	9	1.6	1.9	1.7	8	No			MX	N1b	T1b	A4FN		NO	TUMOR FREE	No imaging evidence of disease	NO	YES	Multifocal	Isthmus
TCGA.EM.A3OA.01A	Thyroid Papillary Carcinoma - Follicular (>= 99% follicular patterned)			55	224.70.0	Nationwide Children's Hospital	TCGA-EM-A3OA-F41199	11824FDE-D3C3-4DB2-982C-3E50A72BDF39	TCGA-EM-A3OA		22	13	0	None	63C2EF4A-24B8-4A25-9B42-0DC25DB91A6F		NO		No				Patient did not receive I-131 treatment	YES	NO	1	NO		12	3	1.2	2.2	1.7	0	No			MX	N0	T2	A3OA		NO	TUMOR FREE	No imaging evidence of disease	NO	YES	Unifocal	Right lobe
TCGA.KS.A4IB.01A				41	270.67.0	Nationwide Children's Hospital	TCGA-KS-A4IB-F59495	BB86BD39-8FA5-4F3E-AAF4-BE7F3B1D3168	TCGA-KS-A4IB		22	13	0	None	06C37649-53AE-40F1-92E1-75C3C67669F3				No	30 mCi		30 mCi		YES	NO	7			12	5	1.7	3.2	2.6	2	No			M0	N1	T2	A4IB		NO	TUMOR FREE	No imaging evidence of disease	YES	YES	Unifocal	Left lobe
TCGA.BJ.A291.01A	Thyroid Papillary Carcinoma - Classical/usual	Ultrasound	WHITE	56	149.85.0	Nationwide Children's Hospital	TCGA-BJ-A291-F45875	4A463DD8-26E8-414C-ACB7-4F4CB6506ABF	TCGA-BJ-A291		22	24	0		2D31CF95-C5E2-45C2-AEFB-3B6EFC077397				No					YES	NO	9	YES		12	7	1.2	1.5	1.4	0	Yes			M0	N0	T1	A291			TUMOR FREE	No imaging evidence of disease	NO	YES	Multifocal	Right lobe
TCGA.DJ.A3UU.01A	Thyroid Papillary Carcinoma - Classical/usual	Ultrasound	WHITE	49	230.73.0	Nationwide Children's Hospital	TCGA-DJ-A3UU-F46854	56DF0AF2-C65F-4DAA-968C-3A7AC1ECD16E	TCGA-DJ-A3UU		22	27	0	Minimal (T3)	D5AD7C7C-591F-4CC1-B0FB-428940AEE143				No	163 mCi	143.4 mCi	306.4 mCi	rhTSH	YES	NO	2	YES		12	8	1	1.1	1	0	Yes			M0	N0	T3	A3UU		NO	WITH TUMOR	No imaging evidence of disease	NO	YES	Multifocal	Right lobe
TCGA.DJ.A2QA.01A	Thyroid Papillary Carcinoma - Follicular (>= 99% follicular patterned)	Ultrasound	ASIAN	56	176.82.0	Nationwide Children's Hospital	TCGA-DJ-A2QA-F64623	6F05C858-1ED9-4898-9C58-9E27AA0659FB	TCGA-DJ-A2QA		22	8	0	Minimal (T3)	C4F26E47-D784-4EFA-98F0-C469AA18FF68		NO		No				Patient did not receive I-131 treatment	YES	NO	1	YES		12	9	0.6	1.3	0.7	0	No			M0	N0	T3	A2QA		NO	TUMOR FREE	No imaging evidence of disease	NO	YES	Multifocal	Bilateral
TCGA.ET.A40S.01A	Thyroid Papillary Carcinoma - Classical/usual	Ultrasound	WHITE	62	250.64.0	Nationwide Children's Hospital	TCGA-ET-A40S-F71205	6E0F6858-180C-4AD0-A4EA-1B24A7C7BF4F	TCGA-ET-A40S		22	23	0	None	6B353094-E81B-4824-B03D-EFC0ABC71DCB		NO		No					YES	NO	12	YES		12	3	2	2.5	2	0	No			MX	N0	T2	A40S		YES	TUMOR FREE		NO	YES	Multifocal	Left lobe
TCGA.EM.A3SX.01A	Thyroid Papillary Carcinoma - Classical/usual	Ultrasound		28	237.68.0	Nationwide Children's Hospital	TCGA-EM-A3SX-F41544	2A6F683F-1C7B-4D5D-9B7A-C72B1D5B00FF	TCGA-EM-A3SX		22	20	0	None	4527DACD-E588-48DF-92C3-7C2B1398F512		NO		No	29.9 MCI		29.9 MCi		YES	NO	4	YES		12	3	1.8	4.4	2.7	3	No			MX	N1a	T3	A3SX		NO			NO	YES	Multifocal	Left lobe
TCGA.ET.A3DP.01A	Thyroid Papillary Carcinoma - Classical/usual		BLACK OR AFRICAN AMERICAN	43	205.75.0	Nationwide Children's Hospital	TCGA-ET-A3DP-F37101	9094E86F-DEDA-4429-BC3C-ACFDAAD97A20	TCGA-ET-A3DP		22	26	0	None	3AA36169-9334-47C4-ADDE-672E40C75B50		NO		No				Patient did not receive I-131 treatment	YES	NO		NO		12	11		2.5			No			MX	NX	T2	A3DP		NO	TUMOR FREE	No imaging evidence of disease	NO	NO	Unifocal	Left lobe
TCGA.FE.A23A.01A	Thyroid Papillary Carcinoma - Classical/usual		WHITE	27	149.85.0	Nationwide Children's Hospital	TCGA-FE-A23A-F42120	D986888C-7808-472B-BEF1-B88B46959DCC	TCGA-FE-A23A		22	11	0	None	55767890-8CA2-4B46-99E3-0F0E42AA2CEB		NO		No					YES	NO	13	NO		12	4	2	2.7	2.2	0	No			MX	N0	T2	A23A		NO	TUMOR FREE		NO	YES	Unifocal	Right lobe
TCGA.DJ.A2PN.01A	Thyroid Papillary Carcinoma - Classical/usual		WHITE	70	182.78.0	Nationwide Children's Hospital	TCGA-DJ-A2PN-F30160	0BF7D9A5-0919-411F-9463-CE022565E89E	TCGA-DJ-A2PN		22	3	0	None	1F68919F-53C9-4BF3-98C5-0784E00C8F92	Scheduled Follow-up Submission	NO		No				Patient did not receive I-131 treatment	YES			YES		12	4	1	1.3	1.2		No			M0	N0	T1b	A2PN		NO	TUMOR FREE	No imaging evidence of disease	NO	NO	Unifocal	Left lobe
TCGA.H2.A2K9.01A				25	171.87.0	Nationwide Children's Hospital	TCGA-H2-A2K9-F41800	FDB15A95-88F4-49B7-A498-4AB0CCD422B7	TCGA-H2-A2K9		22	28	0	None	F39B38ED-8AD6-4E0F-83C1-F15B99C1AAD1				No					YES	NO	14			12	3				11	No			MX	N1b	T2	A2K9	tightness in neck and lump right neck area after lifting weights.	NO	TUMOR FREE		NO	YES	Multifocal	Bilateral
TCGA.J8.A3YH.01A				39	237.68.0	Nationwide Children's Hospital			TCGA-J8-A3YH		22		0	None	3E3F279F-B818-4252-9FE8-2C69C8A83F3C		NO		No					YES		40	YES		12			4.5		13	No			M0	N1b	T3	A3YH		NO				YES	Multifocal	Bilateral
TCGA.DJ.A1QM.01A	Thyroid Papillary Carcinoma - Follicular (>= 99% follicular patterned)	Ultrasound	WHITE	42	126.82.0	Nationwide Children's Hospital	TCGA-DJ-A1QM-F17884	ACF67D04-84F0-410D-BE9E-9C5596DA7FD5	TCGA-DJ-A1QM		22	14	0	None	99663F25-3DC0-4D36-B0AF-C66FE416AFB4	Scheduled Follow-up Submission	NO		No				Patient did not receive I-131 treatment	YES		2	YES		12	3	0.5	0.7	0.6	0	No			M0	N0	T1a	A1QM		NO	TUMOR FREE		NO	YES	Multifocal	Bilateral
TCGA.ET.A3DV.01A	Thyroid Papillary Carcinoma - Follicular (>= 99% follicular patterned)		WHITE	68	191.77.0	Nationwide Children's Hospital	TCGA-ET-A3DV-F36631	8553B2BF-EB50-445B-B85C-33B78621FBC1	TCGA-ET-A3DV		22	7	0	Minimal (T3)	B2ECB69A-3A3C-44CA-9BF0-6FDCA269FE69		NO		No					YES	NO	1	NO		12	11		4.2		0	No			MX	N0	T3	A3DV		NO	TUMOR FREE		NO	YES	Unifocal	Right lobe
TCGA.EL.A3GQ.01A	Thyroid Papillary Carcinoma - Follicular (>= 99% follicular patterned)	UltrasoundMRI without contrast	WHITE	72	191.77.0	Nationwide Children's Hospital	TCGA-EL-A3GQ-F68811	4529AFA4-CE74-4C0D-813B-9E0CE5E218D1	TCGA-EL-A3GQ		22	18	0	None	9ED01D12-EEAE-4294-9A07-2E49D2B8D771				No					YES	NO	1	YES		12	12	1	4	2	0	Yes			M0	N0	T1	A3GQ		NO	TUMOR FREE		NO	YES	Unifocal	Right lobe
TCGA.EM.A3O6.01A	Thyroid Papillary Carcinoma - Follicular (>= 99% follicular patterned)	Ultrasound		54	224.70.0	Nationwide Children's Hospital	TCGA-EM-A3O6-F41152	0869963C-B8E0-4F22-9490-EBF6D7B3C113	TCGA-EM-A3O6		22	12	0	None	3BF222A2-F3CC-45C6-A7DD-91CDA167C98B		NO		No	75		75	Thyroxine withdrawal	YES	NO		YES		12	3	1.2	4	2.4		No			MX	NX	T2	A3O6		NO	TUMOR FREE	No imaging evidence of disease	NO	NO	Unifocal	Right lobe
TCGA.FY.A3NP.01A				69	205.75.0	Nationwide Children's Hospital	TCGA-FY-A3NP-F42788	BCEC2D74-C486-4A2A-A966-9EBAD2EC76D5	TCGA-FY-A3NP		22	30	0	None	2A145D55-4393-45E8-8664-C7ED9BD04143				No	121.9 mCi		121.9 mCi	rhTSH	YES	NO		YES		12	4		2			No			M0	N0	T1	A3NP			TUMOR FREE	No imaging evidence of disease	NO	NO	Unifocal	Right lobe
TCGA.EL.A3H3.01A	Thyroid Papillary Carcinoma - Classical/usual	Ultrasound	WHITE	19	191.77.0	Nationwide Children's Hospital	TCGA-EL-A3H3-F41550	E2644775-8A9A-4528-97DE-FBA93B5AD224	TCGA-EL-A3H3		22	20	0	None	16FA7FE5-C52A-4673-863D-6CA0001B6D7F				No				Patient did not receive I-131 treatment	YES	NO	19	YES		12	3	2.4	3.2	2.8	6	No			M0	N1	T2	A3H3		NO	TUMOR FREE		NO	YES	Unifocal	Isthmus
TCGA.MK.A84Z.01A				74	414.38.0	Nationwide Children's Hospital	TCGA-MK-A84Z-F69474	69D19D49-7D63-4B96-85AC-3181C2523F9E	TCGA-MK-A84Z		22	9	0		1CD63EF8-C79F-4A3F-BA53-1BC67A4DDE57				No			98.1		YES	NO		NO		12	1	5	1.5	2.2		Yes			MX	NX	T3	A84Z			TUMOR FREE		NO	NO	Multifocal	Right lobe
TCGA.DJ.A2Q7.01A	Thyroid Papillary Carcinoma - Classical/usual	Ultrasound	ASIAN	52	176.82.0	Nationwide Children's Hospital	TCGA-DJ-A2Q7-F64619	FD42B697-F732-4A90-BA9B-FA4798B65EFE	TCGA-DJ-A2Q7		22	8	0	Minimal (T3)	3578426B-FAEE-463E-AC3A-0C95BF1C0961		NO		No				Patient did not receive I-131 treatment	YES	NO	5	YES		12	9	2.2	2.5	2.3	3	No			M0	N1a	T2	A2Q7		NO	TUMOR FREE	No imaging evidence of disease	NO	YES	Multifocal	Bilateral
TCGA.EL.A3D6.01A	Thyroid Papillary Carcinoma - Classical/usual	CT with contrast	WHITE	51	191.77.0	Nationwide Children's Hospital	TCGA-EL-A3D6-F41812	A2755A18-8D3B-4A25-9E88-699216A94454	TCGA-EL-A3D6		22	29	0	Minimal (T3)	A94B2830-A2A1-497F-80BB-A80D3F526D6D				No					YES	YES	5	YES		12	3	3.2	6	4.7	1	No			M0	N1b	T3	A3D6		NO				YES	Unifocal	Left lobe
TCGA.BJ.A0ZG.01A	Thyroid Papillary Carcinoma - Follicular (>= 99% follicular patterned)		WHITE	80	87.85.0	Nationwide Children's Hospital	TCGA-BJ-A0ZG-F71989	C492B16C-DCCB-430D-BF22-99D03A6534ED	TCGA-BJ-A0ZG	p. V600E, c.1799T >A	22	31	0	None	EC5EDA18-1545-45BF-8690-EDE078848909		YES		No					YES	NO				12	3	1.2	3.7	2.7		No			M0	N0	T1	A0ZG		NO	TUMOR FREE		NO			Bilateral
TCGA.ET.A3BN.01A	Thyroid Papillary Carcinoma - Classical/usual	Ultrasound	ASIAN	33	182.78.0	Nationwide Children's Hospital	TCGA-ET-A3BN-F36927	AB3F43FC-27C1-44AC-B1BF-FC43EF13074C	TCGA-ET-A3BN		22	19	0	None	7405A939-B6DF-4CEC-B8FD-C25DFF01D242		NO		No					YES	NO		YES		12	11	2.5	3	2.5		No			MX	NX	T2	A3BN		NO	TUMOR FREE			NO	Unifocal	Right lobe
TCGA.BJ.A2P4.01A	Thyroid Papillary Carcinoma - Classical/usual	Ultrasound	WHITE	29	176.82.0	Nationwide Children's Hospital	TCGA-BJ-A2P4-F45936	D248BC0D-12E8-4E82-B940-902292F7F87B	TCGA-BJ-A2P4		22	26	0		B63FCE63-D5C8-433A-A60D-3BDB1B6639B1				No	48.2				YES	NO		YES		12	7	2	3.3	2.5		No			M0	N0	T2	A2P4			TUMOR FREE	No imaging evidence of disease	NO	NO	Unifocal	Left lobe
TCGA.DJ.A4UW.01A	Thyroid Papillary Carcinoma - Tall Cell (>= 50% tall cell features)	Ultrasound	ASIAN	34	270.67.0	Nationwide Children's Hospital	TCGA-DJ-A4UW-F53041	31F6E939-635A-4A51-8F13-4C4808FDC8BC	TCGA-DJ-A4UW		22	3	0	None	CC8D9AEB-B684-4D3A-AA52-0A9B084B7744		NO		No	144.1 mCi		144.1 mCi	rhTSH	YES	NO	25	YES		12	1		1.4		13	No			M0	N1b	T1a	A4UW		NO	TUMOR FREE	No imaging evidence of disease	NO	YES	Multifocal	Left lobe
TCGA.DJ.A3UR.01A	Thyroid Papillary Carcinoma - Follicular (>= 99% follicular patterned)	Ultrasound	WHITE	51	230.73.0	Nationwide Children's Hospital	TCGA-DJ-A3UR-F46850	E6DEFB61-B28F-4145-BD5D-4A4EA1D52DA3	TCGA-DJ-A3UR		22	27	0	Minimal (T3)	814C8C0E-D10C-47E9-AC03-018F47CF9D88		NO		No				Patient did not receive I-131 treatment	YES	NO	7	YES		12	8	0.8	1	0.8	4	No			M0	N1a	T3	A3UR		NO	TUMOR FREE	No imaging evidence of disease	NO	YES	Multifocal	Bilateral
TCGA.DJ.A2PR.01A	Thyroid Papillary Carcinoma - Classical/usual	Ultrasound	ASIAN	27	182.78.0	Nationwide Children's Hospital	TCGA-DJ-A2PR-F64274	8E028BF8-B3D6-41D9-85B6-9D1F048FE671	TCGA-DJ-A2PR		22	22	0	Minimal (T3)	AE8A98B8-37C7-4B83-84E4-476A60337FEC		NO		No				Patient did not receive I-131 treatment	YES	NO	12	YES		12	9	1.6	2	1.8	6	Yes			M0	N1a	T3	A2PR		YES	TUMOR FREE	No imaging evidence of disease	NO	YES	Multifocal	Bilateral
TCGA.ET.A3DU.01A	Thyroid Papillary Carcinoma - Classical/usual	Ultrasound	WHITE	21	182.78.0	Nationwide Children's Hospital	TCGA-ET-A3DU-F38458	426C7C2C-8B2B-4F31-9109-855088B6F11C	TCGA-ET-A3DU		22	14	0	None	D3252A92-6D0E-4B41-AC36-875ACA9DD2E2		NO		No	73.2		73.2	rhTSH	YES	NO	2	YES		12	12		1.4		1	No			MX	N1a	T1	A3DU		NO	TUMOR FREE		NO	YES	Unifocal	Left lobe
TCGA.DJ.A4V4.01A	Thyroid Papillary Carcinoma - Tall Cell (>= 50% tall cell features)	Ultrasound	WHITE	48	270.67.0	Nationwide Children's Hospital	TCGA-DJ-A4V4-F53055	E1078354-0B7E-4567-8D1A-999C6C70EDEA	TCGA-DJ-A4V4		22	3	0	None	D79D44DF-311F-4F97-93DF-458ED5CC747C		NO		No				Patient did not receive I-131 treatment	YES	NO		YES		12	1	0.6	0.9	0.8		No			M0	N0	T1a	A4V4		NO	TUMOR FREE	No imaging evidence of disease	NO	NO	Multifocal	Bilateral
TCGA.KS.A4I5.01A				49	270.67.0	Nationwide Children's Hospital	TCGA-KS-A4I5-F59490	3D411353-0F3A-413B-8C53-6CE7D2A54D45	TCGA-KS-A4I5		22	13	0	None	46973215-522A-4985-A456-EE111B8648E3				No	156 mCi		156 mCi		YES	NO	2			12	5	0.8	1.2	1.7	0	No			M0	N1b	T1b	A4I5		NO	TUMOR FREE	No imaging evidence of disease	YES	YES	Unifocal	Right lobe
TCGA.DE.A4MD.01A	Thyroid Papillary Carcinoma - Classical/usual	CT with contrast	WHITE	71	270.67.0	Nationwide Children's Hospital	TCGA-DE-A4MD-F50696	E36E9C65-DF12-4D50-9410-4DAB6DA0B2A9	TCGA-DE-A4MD		22	29	0	None	D22D3731-E945-4481-AA9B-4F2D22DBEF56				No	171 mCi	none	171 mCi	Thyroxine withdrawal	YES	NO	41	YES		12	10	4.5	6	5.5	9	No			M0	N1b	T3	A4MD		NO	TUMOR FREE	Persistent locoregional disease	NO	YES	Unifocal	Right lobe
TCGA.EM.A4FR.01A	Other, specify	CT with contrast		28	270.67.0	Nationwide Children's Hospital	TCGA-EM-A4FR-F65033	EC1950FC-95D4-47DF-B2A3-B022285DF822	TCGA-EM-A4FR		22	18	0	None	F792FC49-33B2-4EBC-835C-C79C4249BDEC		NO	cribiform morular	No	100mcI		100mcI	rhTSH	YES	NO	3	YES		12	9	3.5	5.1	4.3	3	No			MX	N1	T3	A4FR		NO	TUMOR FREE		NO	YES	Multifocal	Right lobe
TCGA.EM.A22J.01A	Thyroid Papillary Carcinoma - Follicular (>= 99% follicular patterned)			56	171.87.0	Nationwide Children's Hospital	TCGA-EM-A22J-F32365	0FA12B8B-4D21-49BF-8723-0915A11E5DD5	TCGA-EM-A22J		22	18	0	None	8A97FBD5-6BDE-4510-94C2-CCF50760ADC5	Scheduled Follow-up Submission	NO		No	75mci			rhTSH	YES		1	NO		12	5	2.5	2.5	2.5	0	No			MX	N0	T2	A22J		YES	TUMOR FREE	No imaging evidence of disease	NO	YES	Unifocal	Left lobe
TCGA.DJ.A13R.01A	Thyroid Papillary Carcinoma - Follicular (>= 99% follicular patterned)		WHITE	50	87.85.0	Nationwide Children's Hospital	TCGA-DJ-A13R-F63865	8E631DED-B62F-489C-8007-A76B49963FE7	TCGA-DJ-A13R		22	31	0	None	81EB06D4-9984-4CF0-8A39-C130BCE121F8		NO		No	73.1 mCi		73.1 mCi	rhTSH	YES	NO	2	NO		12	3	4	5	4.5	0	No			M0	N0	T3	A13R		NO		No imaging evidence of disease	NO	YES	Multifocal	Right lobe
TCGA.FE.A3PC.01A	Thyroid Papillary Carcinoma - Classical/usual		WHITE	37	224.70.0	Nationwide Children's Hospital	TCGA-FE-A3PC-F42077	C61CB0E7-DC91-4862-8890-2632F9BF2B11	TCGA-FE-A3PC		22	10	0	None	08F1FC10-D062-464E-BF17-EDEC902C81C3		NO		No	152			Thyroxine withdrawal	YES	NO	19	NO		12	4	2	5.2	3.5	19	No			MX	N1	T3	A3PC	Follicular Adenoma	NO	TUMOR FREE	No imaging evidence of disease	NO	YES	Unifocal	Left lobe
TCGA.DJ.A2PZ.01A	Thyroid Papillary Carcinoma - Classical/usual	Ultrasound	WHITE	63	176.82.0	Nationwide Children's Hospital	TCGA-DJ-A2PZ-F30797	8F3FAA63-AF71-4E5B-96C6-EF64083207D6	TCGA-DJ-A2PZ		22	17	0	Minimal (T3)	A02D2E53-820D-4E5C-9BD8-3B0586F9ABAB	Scheduled Follow-up Submission	NO		No				Patient did not receive I-131 treatment	YES		1	YES		12	4	1.2	1.7	1.6	0	No			M0	N0	T3	A2PZ		NO	TUMOR FREE	No imaging evidence of disease	NO	YES	Unifocal	Left lobe
TCGA.EL.A3GU.01A	Thyroid Papillary Carcinoma - Classical/usual	Ultrasound	WHITE	72	205.75.0	Nationwide Children's Hospital	TCGA-EL-A3GU-F56055	91815772-2019-42B0-90A8-C02F46096E4D	TCGA-EL-A3GU		22	24	0	Minimal (T3)	5DAAF008-C325-4379-A2B7-0D9F05279045		NO		No				Patient did not receive I-131 treatment	YES	NO	23	YES		12	1	2.5	5	3.5	10	No			M0	N1	T3	A3GU		NO	WITH TUMOR		NO	YES	Unifocal	Left lobe
TCGA.IM.A3U3.01A				55	230.73.0	Nationwide Children's Hospital	TCGA-IM-A3U3-F40932	9F7A0A8A-5945-49F9-BC77-E94CDDDBBB45	TCGA-IM-A3U3		22	6	0	None	C6ED5D22-66ED-4FCC-82B6-AF87CA862D52		NO		No				rhTSH	YES	NO	8	YES		12	3	0.7	1.3	1	0	No			MX	N0	T1b	A3U3		NO	TUMOR FREE	No imaging evidence of disease	NO	YES	Multifocal	Bilateral
TCGA.ET.A39K.01A	Thyroid Papillary Carcinoma - Classical/usual		WHITE	48	182.78.0	Nationwide Children's Hospital	TCGA-ET-A39K-F36716	28D8D628-B983-4730-BB2B-E4DC40086F56	TCGA-ET-A39K		22	12	0	Minimal (T3)	E89FF1D7-F813-4EA2-9BFD-9AC2B7DA02E3		NO		No	77.6 mCi		77.6 mCi	Thyroxine withdrawal	YES	NO	14	NO		12	11		4		11	No			MX	N1a	T3	A39K		NO	TUMOR FREE	Persistent locoregional disease	NO	YES	Multifocal	Left lobe
TCGA.H2.A422.01A				40	250.64.0	Nationwide Children's Hospital	TCGA-H2-A422-F45525	D7FB361A-61EB-48C7-AC0F-23663891292E	TCGA-H2-A422		22	16	0	None	3ACD14CD-E478-4CDE-8F81-9BBDEF4704FF				No					YES	NO	3	NO		12	7				0	No			MX	N0	T2	A422		NO	TUMOR FREE		NO	YES	Unifocal	Right lobe
TCGA.EM.A3FJ.01A	Thyroid Papillary Carcinoma - Classical/usual	CT with contrast		24	205.75.0	Nationwide Children's Hospital	TCGA-EM-A3FJ-F38974	902F9061-8999-4B53-B999-0232CF5605C3	TCGA-EM-A3FJ		22	22	0	None	B4520411-3C39-4E3E-9BBC-A8AE2DBF5F2C		NO		No	100 mci		100 mci	rhTSH	YES	NO	33	YES		12	3	0.6	1	0.8	12	No			MX	N1b	T1a	A3FJ		NO	TUMOR FREE	Persistent locoregional disease	NO	YES	Multifocal	Right lobe
TCGA.EL.A3MY.01A	Thyroid Papillary Carcinoma - Classical/usual	Ultrasound	WHITE	81	205.75.0	Nationwide Children's Hospital			TCGA-EL-A3MY		22		0	Moderate/Advanced (T4a)	E2DD9B14-DE73-418B-B3D6-037720F5AE63				No					YES			YES		12		2.5	4.5	3		Yes			M1	NX	T4	A3MY		NO				NO	Unifocal	Left lobe
TCGA.E8.A414.01A	Thyroid Papillary Carcinoma - Classical/usual	Ultrasound	ASIAN	45	250.64.0	Nationwide Children's Hospital	TCGA-E8-A414-F45844	3EC3333F-C4D5-412E-B2E2-230DD20D864D	TCGA-E8-A414		22	23	0	None	3E1C8E91-E930-4766-8D36-581139322644				No				Patient did not receive I-131 treatment	YES	NO	1	YES		12	7			5	0	No			M0	N0	T3	A414		NO	TUMOR FREE	No imaging evidence of disease	NO	YES	Unifocal	Left lobe
TCGA.DJ.A2PY.01A	Thyroid Papillary Carcinoma - Tall Cell (>= 50% tall cell features)	Ultrasound	WHITE	46	176.82.0	Nationwide Children's Hospital	TCGA-DJ-A2PY-F64466	D9B3A033-7BBD-4922-B248-563502D5921D	TCGA-DJ-A2PY		22	3	0	Minimal (T3)	658EA9C0-63D8-4079-B103-F395CCC2D2FD		NO		No					YES	YES	2	YES		12	9	1.2	2.5	1.5	1	No			M0	N1a	T3	A2PY		NO				YES	Multifocal	Bilateral
TCGA.DJ.A1QG.01A	Thyroid Papillary Carcinoma - Follicular (>= 99% follicular patterned)	Ultrasound	WHITE	62	126.82.0	Nationwide Children's Hospital	TCGA-DJ-A1QG-F64195	6EA011AB-AEC4-4DAD-A222-67F4107AB81E	TCGA-DJ-A1QG		22	27	0	None	26157DD4-6D6B-456A-9F15-41DC8EEE257B		NO		No				Patient did not receive I-131 treatment	YES	NO	5	YES		12	8	1.5	1.8	1.5	0	No			M0	N0	T1b	A1QG		NO	TUMOR FREE	No imaging evidence of disease	NO	YES	Multifocal	Bilateral
TCGA.EL.A3ZO.01A	Thyroid Papillary Carcinoma - Classical/usual	CT with contrast	WHITE	79	250.64.0	Nationwide Children's Hospital	TCGA-EL-A3ZO-F41546	48B6709C-06E2-419C-B088-5B3BED436F7F	TCGA-EL-A3ZO		22	20	0	Minimal (T3)	EEC6A4F5-7B0D-4E7B-ADF2-E6CA2F6182DB				No				Patient did not receive I-131 treatment	YES	NO	7	YES		12	3	2	4.5	2.4	1	No			M0	N1	T3	A3ZO		NO	TUMOR FREE		NO	YES	Unifocal	Right lobe
TCGA.EL.A3CR.01A	Thyroid Papillary Carcinoma - Classical/usual	UltrasoundCT without contrast	WHITE	78	191.77.0	Nationwide Children's Hospital			TCGA-EL-A3CR		22		0	Minimal (T3)	8E40AC5C-49A9-4177-B807-D84B58884772				No					YES		32	YES		12		2.5	3.5	3.5	8	Yes			M0	N1b	T3	A3CR		NO				YES	Unifocal	Right lobe
TCGA.FY.A3R7.01A				50	224.70.0	Nationwide Children's Hospital	TCGA-FY-A3R7-F66157	15D3CBEA-97C6-4BA3-86AC-085EA7538669	TCGA-FY-A3R7		22	3	0	Minimal (T3)	F1479662-5E5D-4D2C-ACD8-961597CC6CA6				No					YES	NO	2	YES		12	10		2		2	No			MX	N1a	T3	A3R7		NO	TUMOR FREE	No imaging evidence of disease		YES	Multifocal	Bilateral
TCGA.BJ.A192.01A				54	115.87.0	Nationwide Children's Hospital	TCGA-BJ-A192-F64609	F5DF1DB2-AD35-46BA-94C0-E6822A8B836A	TCGA-BJ-A192	not identified	22	5	0	Minimal (T3)	55246A05-D091-46AF-95E1-756A18A392FA		NO		No					YES	NO	0	YES		12	9	2.5	5.5	3.5		No			M0	NX	T3	A192		NO	TUMOR FREE		NO	NO	Unifocal	Left lobe
TCGA.FY.A4B0.01A				76	253.64.0	Nationwide Children's Hospital	TCGA-FY-A4B0-F58946	74E19077-692E-42E4-91A9-DFB0E567375F	TCGA-FY-A4B0		22	29	0	None	74567491-7414-4D05-B054-42DF393254A2				No	98.7 mCi		98.7 mCi	rhTSH	YES	NO		YES		12	4		1			No			MX	NX	T1a	A4B0		NO	TUMOR FREE	No imaging evidence of disease	YES	NO	Multifocal	Bilateral
TCGA.EM.A4G1.01A	Thyroid Papillary Carcinoma - Follicular (>= 99% follicular patterned)	CT with contrast		26	270.67.0	Nationwide Children's Hospital	TCGA-EM-A4G1-F64924	20151575-656D-43A6-BC7D-B61DF324FA18	TCGA-EM-A4G1		22	16	0	None	3A145BE5-A0A4-4B8A-8884-A33932447B7A		NO		No				Patient did not receive I-131 treatment	YES	NO	2	YES		12	9	1.4	1.7	1.6	0	No			MX	N0	T1b	A4G1		NO	TUMOR FREE		NO	YES	Unifocal	Left lobe
TCGA.ET.A2MX.01A	Thyroid Papillary Carcinoma - Classical/usual	Ultrasound	WHITE	27	250.64.0	Nationwide Children's Hospital	TCGA-ET-A2MX-F36175	28F3873E-8025-404C-B53A-CC08BC1E7B2E	TCGA-ET-A2MX		22	22	0	None	B1B3B0B2-D56B-48A8-869F-1B4CB34517B4		NO		No					YES	NO	4	YES		12	10		2.1		4	No			MX	N1a	T2	A2MX			TUMOR FREE		NO	YES	Unifocal	Right lobe
TCGA.DJ.A3UY.01A	Thyroid Papillary Carcinoma - Classical/usual	Ultrasound	WHITE	32	230.73.0	Nationwide Children's Hospital	TCGA-DJ-A3UY-F46859	860E72FE-B2E4-4338-9763-923F19F3890F	TCGA-DJ-A3UY		22	27	0	None	6EB00D5F-9E4F-4E20-AA10-AD2FC0A5EE38		NO		No				Patient did not receive I-131 treatment	YES	NO		YES		12	8	0.6	1.2	0.7		No			M0	N0	T1b	A3UY		NO	TUMOR FREE	No imaging evidence of disease	NO	NO	Unifocal	Left lobe
TCGA.ET.A39L.01A	Thyroid Papillary Carcinoma - Classical/usual			20	182.78.0	Nationwide Children's Hospital	TCGA-ET-A39L-F36720	33DD2136-5CFB-4ABC-80F7-65F5A4F574B8	TCGA-ET-A39L		22	12	0	None	E6121DF9-BE9E-41A4-ACCE-E9807C439379		NO		No					YES	NO	4	NO		12	11		5.5		0	No			MX	N0	T3	A39L		NO	TUMOR FREE			YES	Unifocal	Left lobe
[truncated: 71 more columns]
