# Supplementary material for: A prognostic nomogram for papillary thyroid cancer lymph node metastasis based on immune score
Source: Front Endocrinol (Lausanne). 2022 Dec 1;13:993856. doi: 10.3389/fendo.2022.993856 (PMC9751967; doi:10.3389/fendo.2022.993856)
Supplement: Supplementary file 2 [file DataSheet_2.csv]

ImmuneScore	pathologic_N	pathologic_M	pathologic_T	histological_type	histological_type_other	age	age_55	extrathyroid_extension_status	neoplasm_depth	neoplasm_length	neoplasm_width	radiation_exposure	person_neoplasm_cancer_status	primary_neoplasm_focus_type	neoplasm_location	radiation_therapy	gender	Stage	StromalScore	ESTIMATEScore	TumorPurity
1	0	0	2	1	0	32	0		2.7	3	3		0	1	1	0	1	1	1	1	0
1	1		1	1	0	76	1	0	1.5	1.5	1.5		0	0	0	1	0		0	0	1
1	1	0	3	1	0	55	1	1	1.5	2	1.6		0	0	0	0	1	3	1	1	1
1	1	0	4	1	0	78	1	1	1	6	3	0		0	0		1	4	1	1	1
1	0		1	2	1	43	0	0		1		0	0	1	0	0	1	1	1	1	1
1	1		3	1	0	42	0	1	3	5.5	5	1	0	1	0	1	0	1	1	1	1
1	1		3	1	0	59	1	1	2.1	3	2.5	0	1	1	1	1	1	4	1	1	1
1	1	0	1	1	0	70	1	0	1.5	7	4	0	0	1		0	1	3	1	1	1
1	0	0	1	1	0	46	0	0	0.3	0.5	0.4	0		0	0		1	1	0	1	1
1	1		2	1	0	57	1	0	0.9	2.2	2	0	1	1	0	1	0	4	0	1	1
0	1		1	1	0	41	0	0	0.7	1.2	1.1	0	0	1	0	1	0	1	1	0	1
0	0	0	2	1	0	65	1	0		3	0.5	0	0	0	0	0	0	2	0	0	1
0	0		2	2	1	46	0	0	1.9	2.6	2.6	0	0	1	0	1	1	2	0	0	1
0	0		3	1	0	82	1	0	2.7	4.5	2.5	0	1	0	0	1	0	3	0	0	1
0	1	1	4	1	0	66	1	0	4	6	5.5	0		0	0		1	4	0	0	1
1	0	0	2	1	0	38	0	0	1.5	3	2.5	0		0	0		1	1	0	0	1
1	1	0	3	1	0	68	1	0	2	3.4	2.4	0	0	0	0	0	1	3	1	1	1
0	1		3	1	0	28	0	1		2		0	0	0	0	0	1	1	0	0	1
1	1	0	1	1	0	32	0	0	0.6	1.2	0.8	0	0	0	0	1	1	1	1	1	1
0	1		3	1	0	70	1	0		9.4		0	0	0	0	0	0	4	0	0	1
1	0	0	1			46	0	0	1.6	1.7	1.3		0	0	0	1	1	1	0	0	1
0	0		1	1	0	27	0	0		1		0	0	0	0		1	1	0	0	1
0	1	0	3	2	1	53	0	1		1.6		0	0	1	1	1	1	4	0	0	1
0	0	0	1			41	0	0		1.7		0	0	1	0	1	1	1	0	0	1
0	1	0	2	1	0	37	0	0	2	5	2	0	0	0	0	0	1	1	0	0	1
0	1	0	3	1	0	41	0	1	2	4.5	3.5	0	0	0	0	1	0	1	1	1	1
0	1		3	1	0	30	0	1	2.7	4.2	4.1	0	1	1	1	1	1	1	0	0	1
0	1	0	3			31	0	1		3.5		0		0	0		1	1	0	0	1
1	0		2	2	1	17	0	0	1.7	2.3	1.8	0	0	0	0	1	1	1	0	0	1
0	1		2	1	0	55	1	0	1.9	3	2	0		1	0	1	1	3	0	0	1
1	1		2	2	1	42	0	0	3	3.5	3	0	0	1	0	1	1	1	0	1	1
0	0	0	4	1	0	57	1	1		1		0	0	1	0	1	1	4	0	1	1
1	0	0	1	1	0	54	0	0	0.6	0.6	0.6	0	0	1	1	0	0	1	1	1	1
0	0	0	1	1	0	59	1		1.5	1.5	1.5		0	0	0	1	1	1	0	0	1
0	1		1	1	0	46	0	0	0.6	1.1	0.8	0	0	1	0	1	1	4	0	0	1
0	1		1			48	0	0		2				0	0		1	3	0	0	1
0	0	0	2			38	0	0	2.5	2.8	2.7	0	0	0	0	0	0	1	0	0	1
1	0	0	2	1	0	42	0	0	2	7.5	3	0	0	0	0	0	0	1	1	1	1
1	1		2			57	1	0		2.2			0	1	0	1	1	4	1	1	1
1	0		2	1	0	42	0	0	1.6	2.6	1.6	0	0	1	0	0	1	1	0	0	1
1	1	0	2			54	0	0	1.6	2.5	2	0		1	1		1	3	0	1	1
1	0	0	1	1	0	68	1	0	0.6	1.1	0.7	0	0	1	0	0	1	1	0	0	1
0	0	0	2	1	0	61	1	0	2.5	2.9	2.6	0	0	1	0	0	1	2	1	0	1
1	0		1	1	0	72	1	0		1.1	0.9	0	0	1	0	1	0	1	1	1	1
1	0	0	1	2	1	38	0	0	0.5	0.6	0.5	0	0	0	0	0	0	1	1	1	1
0	0	0	1	1	0	51	0	0	0.9	1	1	0	0	1	0	0	1	1	0	0	1
1	1	0	3	1	0	40	0	1	4	5	3.5	0		1	1		0	1	1	1	1
0	1	0	3			41	0	1	1.6	3.5	2.6	0	0	1	1	1	1	1	0	0	1
0	1		1	1	0	30	0	0		1.2		0		1	0	1	1	1	0	0	1
0	0	0	3	2	1	57	1	0	2	4.9	3.5	1	0	0	0	1	1	3	0	0	1
1	1		3	1	0	33	0	1	0.6	1	0.7	0	0	0	0	1	1	1	1	1	1
1	0	0	3	1	0	35	0	1	1.5	3.5	3	0	0	0	0	0	1	1	0	1	1
1	0	0	1	1	0	18	0	0	0.6	0.8	0.6	1	0	0	0	0	1	1	1	1	1
1	0		3	1	0	31	0	0	2.6	4	3	0	0	0	0	0	1	1	1	1	1
1	1	0	2	1	0	51	0	0	2.5	4	2.7	0	0	0	0	1	0	4	1	1	1
1	1	0	2	1	0	41	0	0	1.2	2.4	2.5	0	0	0	0	1	1	1	0	0	1
0	1		2	3	1	60	1	0	1.3	2.5	1.8	1	0	0	0	1	1	4	0	0	1
0	1		4	2	1	61	1	1	3	6.5	5	0	1	0	0	0	1	4	1	0	1
1	1	0	4	1	0	19	0	1	1.2	2.6	2.1	0	0	0	0	1	0	1	1	1	1
0	0	0	3	1	0	63	1	1	5	5.7	5.3	0	0	0	0	1	1	3	0	0	1
0	0		1			66	1	0		0.7			0	1	1	0	1	1	0	0	1
1	0	0	1	1	0	32	0	0	0.6	1	0.6	0	0	1	0	0	1	1	1	1	1
0	0	0	1	2	1	45	0	0	1.2	2	1.4	0	0	1	0	0	1	1	0	0	1
0	1	1	3	2	1	36	0	1		2		0	1	0	0	1	1	2	0	0	1
1	0		3	1	0	56	1	1		1.8		0	0	0	0	0	1	3	1	1	1
1	1		4	1	0	66	1	1	2	3.6	2.5	0		0	0		0	3	1	1	1
0	0		3			62	1	0	3.9	9.6	7.2	0	1	0	0	1	1	3	0	0	1
0	1		3	1	0	19	0	1	3	3.5	3	0	0	1	1	1	1	1	1	1	1
0	0	0	1	2	1	19	0	0	1.7	1.8	1.8	0	0	0	0	0	1	1	0	0	1
1	0	0	3	1	0	77	1	1				0	1	1	1	0	0	3	0	0	1
1	1		2			39	0	0	2	5	4	0	0	1	1	0	1	1	0	1	1
0	0		2	2	1	33	0	0	1.2	2.2	1.6	0	0	0	0	0	1	1	0	0	1
1	0	0	2	1	0	38	0	1	2.9	3.8	3	0	0	0	0	0	1	1	0	1	1
1	1	0	3	1	0	55	1	1	1	4.1	3.2	0	0	0	0	1	0	4	1	1	1
0	1		2	1	0	21	0	0		3.2		0		1	0		1	1	0	0	1
0	0	0	3	1	0	78	1	1	0.1	1	0.2	0	1	1	0	1	0	3	0	0	1
1	0	0	2	1	0	36	0		1.6	2.4	2.4	0		0	0		1	1	1	1	1
1	1		2	1	0	26	0	0	1.4	3	2	0	0	1	0	1	1	1	1	1	1
0	1		2	1	0	33	0	0	1.3	2.1	1.8	0	0	1	0	1	0	1	0	0	1
0	0	0	1	1	0	45	0	0	0.8	1.3	0.9	0	0	0	0	0	1	1	0	0	1
1	0		3	2	1	39	0	0	2	4.5	2.7		0	1	0	1	1	1	0	1	1
1	0	0	2	2	1	36	0	0	1.3	2.6	1.9		0	0	0	0	0	1	0	1	1
0	0		1	1	0	55	1	0	1.1	1.3	1.1		0	1	0	0	1	1	0	0	1
1	0	0	1	1	0	33	0	0	1	1.3	1.2		0	1	0	1	1	1	1	1	1
0	0	0	2	1	0	37	0	0	1.5	2.5	1.7	0	0	0	0	1	1	1	0	0	1
0	0	0	3	2	1	51	0	0	4	6.5	5.5	0	0	0	0	0	1	3	0	0	1
1	1		2			20	0	0	1.5	2.5	1.8	0	0	1	1	1	0	1	0	0	1
0	0	0	1	1	0	38	0	0	0.6	1.6	1.5	0	0	0	0	1	1	1	0	0	1
1	0		1			58	1	0	0.7	1.7	1.5	0	0	0	0	0	1	1	1	1	1
0	1	0	2	1	0	55	1	0	1.7	3	1.5	0	1	0	0	1	1	3	0	0	1
1	0	0	3	3	1	69	1	1	1.1	2.2	1.8	0	0	1	1	1	0	3	0	1	1
1	1		2	1	0	83	1	0	1.4	3.1	2.7	0		0	0	1	1	3	0	1	1
0	0	0	3	3	1	44	0	1	1.5	2.2	1.8	0	0	1	0	1	1	3	0	0	1
0	0		1	1	0	85	1	0	0.9	1.3	1	0	0	1	0	0	1	1	0	0	1
0	1		1			45	0	0		1.5				1	1		0	3	0	0	1
1	1	0	1	1	0	44	0	0	1	1.6	1.6	0	0	1	1	1	1	1	1	1	1
0	1	0	2	1	0	20	0	0	1.2	2.2	1.5	0	0	0	0	0	1	1	0	0	1
0	1		1	1	0	36	0	0	1	1.2	1	0		1	0	1	1	1	0	0	1
0	0		3	1	0	40	0	0	3.3	4.4	4.1	0	0	1	0	1	0	1	0	0	1
1	1	0	3	1	0	65	1	0	2.6	4.6	2.9	0	0	1	1	1	0	3	0	1	1
0	0		2			66	1	0	1.3	2.3	1.4	0	0	0	0	1	1	2	0	0	1
1	1		3	1	0	58	1	1	2.4	3.6	2.7		0	1	1	1	0	4	1	1	1
0	1	0	2	1	0	34	0	0	2	4	2	0	0	0	0	0	1	1	0	0	1
0	0		2	2	1	32	0	0	2.2	3.2	2.5	0	0	0	0	1	1	1	0	0	1
0	0		1	1	0	39	0	0	1	1.2	1.2	0	0	0	0	0	0	1	0	0	1
1	1	0	3	1	0	33	0	1	3	4.4	3.8	0	1	0	0	1	1	1	1	1	1
0	0	0	2	1	0	57	1	0			2.5	0	0	0	0	0	1	2	1	1	1
1	1	0	2	1	0	31	0	0	1	1.5	1		0	0	0	0	0	1	1	1	1
0	0		3	3	1	57	1	1	1.3	2.8	2.1	0	0	1	1	1	1	3	0	0	1
1	1	0	3	1	0	52	0	1	2.2	4.2	3	0	0	0	0	1	1	3	0	0	1
0	1	0	3	1	0	64	1	1		5				0	1		1	3	1	1	1
0	0		2	1	0	58	1	0	2	6.5	4.5	1		0	0		0	2	0	0	1
0	0	0	2			41	0	0	2.4	3	2.4	0	0	0	0	1	1	1	0	0	1
1	1	0	4	1	0	74	1	1	2.6	6.5	3.5	0	0	0	0	0	1	4	1	1	1
1	0	0	2	1	0	57	1	0	1.3	2.4	1.8	0	0	0	0	0	1	2	0	1	1
0	0	0	1	1	0	34	0	0	1.2	5.5	3	0	0	0	0	1	1	1	0	0	1
1	0	0	1	1	0	52	0	0		1.5		0	0	0	0	0	1	1	1	1	1
0	1	0	3	1	0	30	0	1	2	4.5	4		0	0	0	0	1	1	0	0	1
0	1		3			42	0	1	4	8	8		0	1	1	0	1	1	0	0	1
0	0		3	1	0	52	0	1	1.6	2.1	2.1	0	0	1	0	1	1	3	0	0	1
0	0		3	1	0	73	1	1	2.5	5.3	3	0	0	0	0	1	1	3	0	0	1
0	1	0	2	2	1	48	0	0	1.2	2.5	1.6		0	1	0	1	1	3	0	0	1
0	1	0	2	1	0	50	0	0		2.3		0	0	1	1	1	1	4	0	0	1
0	0	0	2	1	0	31	0	0	2.1	3.2	2.4	0	1	0	0	0	1	1	0	0	1
1	1	0	3	1	0	45	0	1				0	0	0	0	1	1	3	1	1	1
0	1		2	1	0	33	0	0	2	2.5	2	0	0	0	0	1	0	1	1	0	1
1	1	0	3			35	0		4.6	8.2	5.5	0	0	0	0	1	0	1	1	1	1
0	1	0	3	1	0	51	0	1				0	0	1	0	1	0	4	0	0	1
0	0	0	2	1	0	53	0	0	1.7	3.4	3	0	0	1	1	0	1	2	1	1	1
1	1	0	3			58	1	1	4	5	4.5	0	0	1	0	1	1	3	1	1	1
0	0	0	1	1	0	51	0	0			1.5		0	0	0	1	1	1	0	0	1
1	1		1	1	0	51	0	0	1.5	2	1.5	0	0	0	0	1	1	3	0	1	1
1	1	0	2	1	0	30	0	0	2	2.5	3	0	0	0	0	1	1	1	0	1	1
0	0	0	2			39	0	0	1.5	3.2	2	0	0	0	0	1	1	1	0	0	1
0	1		3	1	0	51	0	0	1.3	6.3	3.6	0	1	1	0	1	1	4	0	0	1
1	1	0	4	1	0	57	1	1	1	2	1	0	0	1	0	1	1	4	1	1	1
1	0	0	3	1	0	47	0	1	1.3	1.5	1.3	0	0	0	0	0	1	2	1	1	1
1	1	0	3			22	0	1	1	1.8	1.5	0	0	1	1	1	0	1	0	1	1
0	1	0	3			33	0	0		6.5		0	0	0	0	1	1	1	0	0	1
0	0		2	2	1	64	1	0		2.1	1.5	0	0	1	0	1	1	2	0	0	1
1	1		2	3	1	52	0	0	2.5	6	4	0	0		1	0	1	4	0	0	1
0	0	0	2	1	0	68	1	1	1.5	5.1	3.2	0	0	0	0	1	0	2	1	1	1
1	1		1	2	1	34	0	0	1.7	1	1		0	1	0	1	1	1	1	1	1
0	0		1	2	1	33	0	0	1.1	1.3	1.1	0		1	0	0	1	1	0	0	1
0	0	0	2	1	0	46	0	0	1.5	2.2	1.5	0	0	0	0	1	1	2	0	0	1
0	0	0	1			49	0	0	1.8	2	2		0	0	0	1	1	1	0	0	1
1	1	0	3	1	0	79	1	1	1.8	4.4	3.7	0		1	0	1	1	4	1	1	1
0	0	0	1	2	1	40	0	0	0.6	1.1	0.8	0	0	0	0	0	0	1	0	0	1
0	1		2	1	0	35	0	0	2	2.3	2	0	0	0	0	1	1	1	0	0	1
1	1	0	3	3	1	60	1	1	0.7	1	0.8	0	0	1	0	1	1	4	1	1	1
1	1	0	1			83	1	0		0.5		0		1	1		0	3	1	1	1
0	0	0	2	1	0	41	0	0	1.8	4.5	2.5	0	0	0	0	1	1	1	0	0	1
0	1		4	1	0	57	1	0		1	0.9	0	0	1	1	1	0	4	0	0	1
0	1	0	1			45	0	0	1	1.1	1.1	0	0	0	0	1	1	3	0	0	1
1	0		2	2	1	26	0	0	2.2	3.2	3	0		1	0		1	1	1	1	1
1	1	0	3			52	0	1		3.5		0	0	0	0	1	1	3	0	0	1
0	0		1	1	0	29	0	0	0.7	1.4	1.1	0	0	1	1	1	0	1	0	0	1
1	1	0	4	3	1	56	1	1	0.8	1.8	1	0	0	1	0	1	0	4	1	1	1
0	1	0	1	1	0	34	0	0	1.4	4	2	0	0	0	0	1	1	1	1	0	1
0	0	0	2	1	0	63	1	0	1.5	3.5	3.5	0	0	0	0	1	0	2	0	0	1
1	0	0	2	1	0	42	0	0	1.7	2.5	1.7	0	1	0	0	0	1	1	0	0	1
1	1		3	3	1	44	0	1	1.3	2.5	1.5	0	0	1	0	0	1	1	1	1	1
0	0	0	1	1	0	35	0	0	1	1.5	1	0	0	1	0	0	1	1	0	0	1
1	1		3			32	0	1	2	3	2	0	0	0	0	1	1	1	0	1	1
0	1	0	1	1	0	53	0	0	0.8	1.3	0.8	0	0	1	1	0	0	3	0	0	1
1	1		4	1	0	69	1	1	2	4	3.2	0		0	0		1	4	1	1	1
1	0	0	1	1	0	23	0	0			1	0	0	0	0	1	1	1	1	1	1
0	0	0	1	1	0	30	0		0.9	1	0.9	0	0	1	0	0	1	1	0	0	1
0	1		1	1	0	42	0	0		1.2		0		0	0	0	1	1	0	0	1
1	0	0	3	3	1	51	0	1	1.1	2.1	1.5		0	1	1	1	1	3	1	1	1
1	1	1	1	1	0	40	0	0	1.8	4.5	2.5	0	1	0	0		1	2	0	1	1
1	1	0	3	1	0	40	0	1	0.7	1.1	0.8	0	0	1	1	1	1	1	0	1	1
0	0	0	2	1	0	52	0	0	2.2	2.8	2.5	0	0	1	1	0	1	2	0	0	1
0	1	0	2			59	1	0		3		0		1	0		1	3	0	0	1
0	0	0	3	1	0	43	0	1	2	3	2.2	0	0	1	1	0	0	1	1	0	1
1	1	0	3	1	0	18	0	1		2.1	1.9	0	0	0	0	1	1	1	1	1	1
0	0		3	2	1	36	0	0	2.4	5.4	4	0	0	0	0	1	0	1	0	0	1
1	0	0	3	1	0	34	0	0	3	4.5	4	0		0	0		1	1	0	1	1
0	1		2	1	0	34	0	0	1.5	2.5	2.5	0		1	0	1	1	1	0	0	1
0	1	0	1	1	0	27	0	0	1	2	1.5	0	0	0	0	0	1	1	0	0	1
0	1		1	1	0	46	0	0	1.4	1.8	1.5	0	0	1	0	1	0	4	1	1	1
1	1	0	2	1	0	41	0	0	0.9	1	0.9	0	0	0	0	0	1	1	0	1	1
0	1	0	3			60	1	1	0.3	1.5	0.5	0	1	1	1	1	0	4	1	0	1
0	0	0	1	1	0	64	1	0				0	0	0	0	0	1	1	0	0	1
0	1	0	1	1	0	38	0	1	0.8	1.1	0.8	0	0	1	1	1	1	1	1	1	1
0	1	0	1	1	0	39	0	0			1		0	0	0	0	1	1	0	0	1
0	1	0	1	1	0	39	0	0	1.5	2	1.8	0	0	1	0	0	1	1	0	0	1
0	0	0	2	1	0	51	0	0	2	4	3		0	0	0	0	1	2	0	0	1
0	0		1			51	0	0	1.4	1.7	1.5	0	0	1	1	1	1	1	0	0	1
0	1		2	1	0	31	0	0		3.5		0	0	1	1	1	1	1	0	0	1
0	1	0	3	1	0	58	1						0		0	1	0	3	0	0	1
0	0	0	2	1	0	37	0	0		2.2		0	0	1	0	0	1	1	0	0	1
0	0	0	2	1	0	22	0	0	2	3.3	3.3	0	0	0	0	0	1	1	0	0	1
0	0	0	2	2	1	68	1	0	2	3	2.7	0	0	0	0	1	1	2	0	0	1
0	0	0	1	1	0	50	0	0	1.3	1.7	1.6	0	0	0	0	0	0	1	0	0	1
1	1		4			55	1	1	0.4	1.7	1.2	0	0	1	1	1	1	4	1	1	1
0	0	0	3	1	0	30	0	1				0	0	1	1	1	1	1	0	0	1
1	0	0	2	1	0	34	0	0	2.4	3.8	4		0	0	0	1	1	1	1	1	1
1	0	0	3	3	1	70	1	1	1	1.5	1.2	0	0	0	0	1	1	3	1	1	1
0	1		2	1	0	36	0	0	1.8	2.5	2.5	0	0	1	0	1	1	1	0	0	1
0	0	0	2	1	0	55	1	0	1.8	3.5	3	0	0	0	0	0	1	2	0	0	1
1	0		1	1	0	64	1	0	1.1	1.3	1.2	0	0	0	0	0	1	1	0	1	1
0	0	0	2	2	1	70	1	0	1.8	2.1	1.8	0	0	0	0	0	0	2	0	0	1
1	1	0	3	3	1	45	0	1	0.6	0.7	0.6	0	0	1	0	1	1	3	1	1	1
0	0	0	3	2	1	63	1	1	1	1	1		0	1	0	1	0	3	0	0	1
0	1		3			51	0	1	1.5	2.1	1.5			1	0		0	3	0	0	1
1	1	0	2	1	0	28	0	0	1.5	3	2		0			0	1	1	1	1	1
1	0	0	2	1	0	36	0	0	1.5	2.1	1.8	0	0	1	0	1	1	1	0	1	1
1	0	0	3	1	0	45	0	1	1.1	1.5	1.3		1	1	1	1	0	3	1	1	1
1	0	0	1	1	0	43	0	0	1.5	1.8	1.5	0	0	0	0	0	1	1	0	1	1
1	1		1	1	0	40	0	0	0.9	1.5	1.1	0	0	1	0	1	1	1	0	1	1
0	0		1	1	0	32	0	0	0.8	1.1	0.8		0	1	0	0	1	1	0	0	1
0	1	0	4	1	0	46	0	1	4	8	5	0	0	0	0	1	1	4	0	0	1
0	1	0	3	3	1	60	1	1	0.8	1.3	1.3	0	0	1	0	1	1	3	0	0	1
0	0	0	4	1	0	75	1	1			9	0	0	0	0	0	1	4	0	0	1
1	1	0	3	3	1	61	1	1	0.6	0.8	0.7	0	0	0	0	1	1	3	1	1	1
1	1	0	3	1	0	46	0	1	0.9	1.7	1.2		0	1	0	1	1	3	1	1	1
1	1		3	1	0	19	0	0		4.8		0		1	0	1	1	1	1	1	1
0	1	0	3	1	0	66	1	1	1.2	2.4	1.6	0	0	0	0	1	0	4	0	0	1
0	0		1	2	1	20	0	0	0.7	1.1	0.7	0	0	0	0	0	1	1	0	0	1
0	0		1	1	0	33	0	0	0.5	0.8	0.6	0	0	0	0	0	1	1	0	0	1
0	0		1	2	1	68	1	0	1.2	2	1.4	0	0	1	0	1	1	1	0	0	1
0	1		3	1	0	51	0	1		2		0	0	1	0	1	0	3	0	0	1
1	1	0	1	3	1	65	1	0	1.2	1.5	1.3	0	0	1	0	1	1	3	1	1	1
0	1	0	3			41	0	1	1.3	1.5	1.5	0	0	0	0	1	0	1	0	0	1
0	1		3			50	0	1	5.5	12	6	0	0	1		1	1	4	0	0	1
1	0	0	1	3	1	85	1	0	0.8	1.4	0.9	0		1	0		0	1	1	1	1
0	1	0	3	1	0	37	0	1	1.6	4.2	2.5	0	0	1	1	0	1	1	0	0	1
0	0	0	2	1	0	33	0	0	2	2.3	2.2		0		0	1	0	1	0	0	1
0	1		2	1	0	28	0	0	2	2.3	1.5	0	0	0	0	1	1	1	0	0	1
0	0	0	2	1	0	67	1	0	1.3	3.4	2	0	0	1	1	1	1	2	0	0	1
0	0	0	1	1	0	56	1	0			0.7	0	0	0	0	1	1	1	0	0	1
0	0	0	2	1	0	52	0	1		1.5		1	0	1	0	0	1	2	0	0	1
1	1	0	2	1	0	32	0	0	2	4.5	2.5	0	0	1	1	0	0	1	1	1	1
1	0	0	2	1	0	36	0	0	1.5	2.1	1.5	0	0	0	0	0	1	1	1	1	1
0	1	0	2	1	0	26	0	0	1.5	3.5	2	0	0	0	0	1	0	1	0	0	1
1	1	0	2	1	0	36	0	0	2	4.5	2.5	0	0		1	1	0	1	1	1	1
0	1	0	3	1	0	31	0	0	2.6	6.5	3.4		0	1	0	1	0	1	0	0	1
0	1		3			89	1	1	2.5	4.3	3.5	0	0	1	1	0	1	4	0	0	1
0	0	0	3	1	0	35	0	1	0.9	2.5	1.5	0	0	0	0	1	0	1	0	0	1
0	1		3	1	0	24	0	1	4	5	5	0	0	0	0		0	1	0	0	1
1	0	0	1	1	0	56	1	0	0.7	1.1	0.8	0	0	0	0	0	0	1	0	1	1
0	0		3	2	1	71	1	0	2	6.1	4.8	0	0	0	0	1	1	3	0	0	1
1	0	0	1	2	1	55	1	0		1.2		0	0	0	0	0	1	1	1	1	1
0	0		1			55	1	0	0.9	0.9	0.9	0	0	1	1	0	1	1	0	0	1
1	1		1	1	0	64	1	0	0.4	1.2	0.5	0		1	0	1	0	4	1	1	1
0	0		3	2	1	62	1	0	3	5.4	3.7	0		1	0	1	1	3	0	0	1
0	0		3	2	1	46	0	0	2.5	5	4.5	0	0	1	0	1	0	3	0	0	1
0	1	0	2			37	0	0	1.7	2.2	1.9	0	0	0	0	1	1	1	0	0	1
1	0	0	1	1	0	41	0	0	1	1.5	1	0	0	0	0	0	1	1	1	1	1
1	1		3			37	0	1	1.8	3	2	0	0	1	0	1	0	1	1	1	1
0	1		3			64	1	1	1.2	1.7	1.3	0	0	0	0	1	1	3	1	1	1
1	0		2	2	1	71	1	0	1.6	2.2	1.7	0	0	1	0	1	1	2	1	1	1
0	0		1	1	0	66	1	0		1.7		1	0	1	0	0	0	1	0	0	1
1	1	0	1	1	0	22	0	0	0.7	1.6	1.1	0		0	0		1	1	1	1	1
0	0		2	2	1	53	0	0	1.8	3.7	2.6	0	0	1	0	0	1	2	1	0	1
1	1		2	1	0	33	0	0	0.9	3.1	1.5	0	1	1	0	1	0	1	1	1	1
1	0	0	1	1	0	54	0	0	1	1.1	1	0	0	0	0	0	1	1	1	1	1
0	0		3	2	1	53	0	1		4.5		0	0	1	0	1	1	3	0	0	1
0	0	0	1	1	0	66	1	0						0	0		1	1	0	0	1
1	0		3	3	1	51	0	1	1.5	2	2	0	0	0	0	1	1	3	1	1	1
0	0		1	2	1	45	0	0	1.5	1.9	1.6	0	0	1	0	0	1	1	0	0	1
1	0	0	3	3	1	54	0	1	1	1.8	1.2	0	0	1	0	1	0	3	0	1	1
0	0		2	2	1	33	0	0	1.5	2.2	2.1	0	0	1	0	0	1	1	0	0	1
0	0	0	1	2	1	28	0	0	1.4	2	2	0	0	1	0	0	1	1	0	0	1
1	0	0	1	1	0	46	0		0.5	0.5	0.5		0	0	0	0	1	1	1	1	0
0	0		1	1	0	62	1	0	1.4	2	1.8	0	0	1	0	0	1	1	0	1	1
0	0		2	2	1	46	0	0	2.2	2.6	2.4	0	0	1	0	0	1	2	0	0	1
0	1		1	2	1	40	0	0	1.5	1.8	1.5	0	0	1	0	0	1	1	0	0	1
1	0	0	3	1	0	51	0					0	0	1	1	1	1	3	1	1	1
0	1	0	3	1	0	28	0	1	0.8	1.3	1.1	0	0	0	0	0	1	1	0	0	1
0	0	0	1	1	0	55	1	0	3	3.5	3	0	0		1	0	0	1	0	0	1
1	1		2	1	0	47	0	0	2.4	4	2.9	0	0	0	0	1	1	3	1	1	1
1	1	0	1	1	0	15	0	0	1.1	1.6	1.5	0	0	0	0	1	1	1	1	1	1
0	1	0	3	1	0	35	0	1	1.2	2	1.7	0	0	1	0	0	1	1	0	0	1
1	0		1			46	0	0	1	1	1	0	0	1	0	1	1	1	1	1	1
0	1	0	3	1	0	49	0	1	2.8	5.2	4.2	0	0	0	0	1	1	4	0	0	1
1	1		2	1	0	43	0	0	1.5	2.1	2	0	0	1	0	1	1	1	0	1	1
1	1	0	3	1	0	36	0	1	1.7	3	2.6	0	0	0	0	0	1	1	1	1	1
1	0		1	3	1	39	0	0	1.5	1.6	1.5	0	0	1	0		0	1	1	1	1
1	0	0	3	1	0	65	1	1	1	1.9	1.5	0	0	0	0	0	1	3	0	1	1
0	0	0	2	2	1	38	0	0	1.8	2.1	1.9	0	0	0	0	1	1	1	0	0	1
0	1		4	1	0	75	1	1	4.1	6.2	5	0	1	0	0	1	0	4	0	0	1
1	0	0	2	1	0	39	0	0	1.5	5.5	4	0	0	1	0	1	0	1	0	0	1
1	0	0	2	1	0	70	1	0	2	2.3	2.1	0	0	0	0	0	1	2	0	0	1
0	1	0	1			47	0	0	0.8	1.5	1			0	0		1	3	0	0	1
1	1		1			62	1	0		1.8		0	0	0	0	1	1	3	0	1	1
1	0	0	1	1	0	69	1	0				0	0	0	0	0	1	1	1	1	0
0	1		4			68	1	1		6.5		0		0	0		1	4	0	0	1
0	0	0	3	1	0	58	1	1	1.2	3.1	1.8	0	1	1	0	1	1	3	0	0	1
1	1		2	2	1	47	0	0	1.7	4	2.8	0	1	0	0	1	1	3	1	1	1
0	0	0	1	1	0	23	0	0			2.3	0	0	0	0	0	1	1	0	0	1
1	1	0	2	1	0	61	1	0	1.5	1.7	1.7	0	0	1	1	1	1	3	1	1	1
0	0		2	2	1	47	0	0	2	3	2.5	0	0	0	0	1	1	2	0	0	1
0	0		3	1	0	36	0	1	2	3.9	2.7	0		1	1	0	1	1	0	0	1
0	0		1	1	0	61	1	0	2.5	6	3.3			1	0		1		0	0	1
0	1	0	2	1	0	74	1	1	1.8	2.5	2.5	0	0	0	0	0	0	3	0	0	1
1	1	0	1	1	0	65	1	0	1.6	2	1.2	0	0	1	0	1	1	3	0	1	1
0	1		2	1	0	33	0	0	2.5	3.5	3	0		1	0	0	0	1	0	0	1
1	1	0	3	3	1	32	0	1				0	0	1	0	1	1	1	1	1	1
1	0		3			54	0	1				0	0	1	1	1	1	3	1	1	1
1	0		3			61	1	1	2.4	4.2	2.4	0	0	0	0		1	3	1	1	1
0	1	0	3			21	0	1	1.8	2.9	2.5	0	0	1	0	1	1	1	0	0	1
0	0	0	1	2	1	43	0	0	0.7	0.9	0.8	0	0	1	1	0	1	1	0	0	1
0	1	0	2	1	0	30	0	0	1.3	2.4	2.2	0	0	1	0	1	1	1	0	0	1
1	1	0	2	1	0	38	0	0			2.5		0	0	0	1	1	1	0	0	1
1	0	0	1	1	0	50	0	0			2	0	0	0	0	1	1	1	0	1	1
0	0	1	2			57	1	0	2.2	2.8	2.6	0	1	0	0	1	0	4	0	0	1
0	0	0	3	3	1	76	1	1	1.1	1.4	1.2	0	0	0	0	1	1	3	1	0	1
0	0		3	2	1	55	1	1	3	6	3.3	0	0	0	0		1	3	0	0	1
0	0		2	1	0	55	1	0	1.4	3.5	1.6	0	0	1	1	1	0	2	0	0	1
0	0	0	1	1	0	42	0	0	0.7	0.1	0.2	0	0	1	1	0	1	1	0	0	1
0	0	0	2			37	0	0		2.2			0	0	0	1	1	1	0	0	1
0	1	0	2	1	0	24	0	1	1.5	4.5	3.5	0	0	0	0	1	1	1	0	0	1
0	0		3	1	0	63	1	1	5	8	6	0	1	1	1	1	0	3	0	0	1
0	0	0	3	1	0	60	1	1	0.7	1.1	0.7	0	0	0	0	1	0	3	0	0	1
0	0		3			48	0	1				0	0	1	1		1	3	0	0	1
1	0	0	1			47	0	0	1	2	1.5	0		0	0		1	1	1	1	1
0	1	0	4	1	0	61	1	1	3	5	3.5	0	1	0	0	1	0	3	1	0	1
0	0	0	2	2	1	47	0	0	2.5	3.6	2.6	0	0	1	1	0	0	2	0	0	1
1	1		3	3	1	52	0	1	2	3	2	0	0	0	0	1	1	4	1	1	1
0	1	0	3	1	0	47	0	1	1.3	2.2	1.4	0	0	0	0	1	1	3	0	0	1
0	1	0	3	1	0	62	1	1	1.8	4	2.2	0	0	1	1	1	0	4	1	0	1
0	0	0	1	1	0	46	0	0	1	1.5	1.5		0	0	0	0	1	1	0	0	1
1	0	0	3	1	0	70	1	1		0.8		1	0	1	1	0	1	3	0	1	1
1	1	0	2	1	0	53	0	0			2.5		0	1	1	0	1	4	1	1	1
1	1	0	3			37	0	0	0.9	1.7	1.1	0	0	1	1	1	0	1	0	0	1
1	1		3	1	0	30	0	0	2.2	4.4	4	0	0	0	0	0	1	1	0	1	1
0	0	0	2	1	0	63	1	0	2.5	3	2.5	0	0	1	0	0	1	2	0	0	1
1	1	0	4	1	0	60	1	1	3.9	5.7	4.1	0	0	0	0	1	0	4	1	1	1
1	0	0	1			55	1	0	1	1.3	1.2	0	0	0	0	0	1	1	0	1	1
1	1		2			33	0	0	1.4	2.2	2.5	0	0	0	0	0	1	1	1	1	1
1	1	0	3			39	0	1		3.5		0	0	1	1	1	0	1	1	1	1
0	0	0	3	1	0	15	0	1	3.2	6	4	0	0	0	0	1	0	1	0	0	1
0	0		1	1	0	24	0	0	0.4	0.6	0.5	0	0	1	0		1	1	0	0	1
0	0	0	2			20	0	0	1.8	2.5	2.3	0		0	0	1	1	1	0	0	1
1	0	0	1	1	0	38	0	0			1.5	0	0	0	0	0	1	1	1	1	1
1	1	0	3	1	0	88	1	1	3	3.5	3.5	0		1	1		0	3	1	1	1
0	1	0	3	3	1	28	0	1	1	2.5	1.4	0	0	1	0	1	1	1	0	0	1
0	1	0	1	1	0	37	0	0	2	4.5	3	0	1	0	0	1	1	1	0	0	1
0	1		2	2	1	28	0	0	1.5	2.3	1.7	0	0	1	0	1	0	1	0	0	1
0	0	0	3	2	1	55	1	0	3	4.5	5	0	0	1	0	1	1	3	0	0	1
1	1		2	1	0	26	0	0		2.8		0	0	0	0	1	1	1	1	1	1
1	1	0	2	1	0	87	1	0	2	5	4	0		0	0		1	3	1	1	1
1	1		3	3	1	38	0	1	1.5	2.5	2	1	0	1	0	1	0	1	1	1	1
0	1	0	1	1	0	52	0	0		1.2		0		1	0		1	3	0	0	1
1	1	0	3	3	1	52	0	1	2	5.5	3.5	0	0	1	0	1	0	3	0	1	1
0	0	0	2	2	1	51	0	0	3.6	3.6	3.6		0	0	0	0	1	2	0	0	1
0	1		2	3	1	64	1	0		2.7		0	0	0	0	1	0	3	0	0	1
1	1	0	1	1	0	34	0		0.3	1.5	1		0	1	1	0	1	1	1	1	1
0	0	0	3	1	0	62	1	1	1	1.5	1.5	0	0	0	0	0	1	3	0	0	1
1	1	0	3	1	0	43	0	1	1.7	2.8	1.9	0	0	0	0	1	1	1	0	1	1
0	1		1	1	0	28	0	0	1	1.4	1	0	0	1	0		0	1	0	0	1
0	0		3	1	0	80	1		3	5	3.5		0	1	1	0	1	3	0	0	1
0	0	0	2	1	0	79	1		2.4	3.4	3		0	1	0	0	0	2	0	0	1
0	1		4	1	0	75	1	1	3.5	6.6	4.2	0		1	0	1	0	4	0	0	1
1	0		1	1	0	52	0	0		1.7	1.3	0		1	0	1	0	1	1	1	1
0	0	0	2	1	0	47	0	1	1	2	1.5	0		0	0		1	2	0	0	1
0	1	0	3	1	0	44	0	1	2	6	4	1	0	1	1	1	1	1	0	0	1
0	0		3	3	1	56	1	1	2.7	4	3	0	0	0	0	1	1	3	0	0	1
0	0		2	1	0	34	0	0	1	2.4	1.5	0	0		0	0	1	1	0	0	1
0	0	1	4	2	1	16	0	1	3	4	3	0	0	0	0	1	0	2	0	0	1
1	0	0	1	1	0	37	0	0	1.2	1.5	1.2	0	0	0	0	0	1	1	0	1	1
0	1	0	3	1	0	42	0	1	1.1	2.5	2	0	0	0	0	1	1	1	0	0	1
1	0	0	2	1	0	78	1	0	2	3.6	2.8	0	0	0	0	1	1	2	0	1	1
0	0	0	2			54	0	0	1.5	2.5	2	0	1	0	0	1	1	2	0	0	1
1	1	0	1			34	0	0	1	1	1.5	0	0	0	0	1	1	1	1	1	1
1	1	0	2	1	0	44	0	0	1.9	2.1	2.1	0	0	1	1	0	1	1	1	1	1
0	0		2	1	0	55	1	0		3.5	2.4		0	0	0	1	0	2	0	0	1
1	0	0	2	1	0	25	0	0			2.5	0	0	0	0	1	1	1	1	1	1
0	1	0	3	3	1	58	1	1	2	2.5	2	1	1	0	1	1	1	3	1	0	1
0	0	0	1	1	0	61	1			0.1		0	0	0	0	0	1	1	0	0	1
1	1		3	2	1	39	0	0	2.8	4.1	4	0		1	0	1	0	1	1	1	1
0	0	0	2	1	0	49	0	0	1.5	2.8	1.7	0	0	1	0	1	1	2	0	0	1
0	0	1	3	2	1	62	1	0	4	6	4.5	0	1	0	0	1	0	4	0	0	1
0	0		3			29	0	1		2.7		0		0	0	1	1	1	0	0	1
0	0	0	1			61	1	0	1.2	1.5	1		0	0	0	1	1	1	0	0	1
0	1		3	2	1	43	0	1		2.5		0	0	1	0	1	1	1	0	0	1
1	1		2	1	0	26	0	0	2.5	3.3	3	0	1	0	0	0	1	1	0	0	1
1	1	0	3	1	0	47	0	0	1.5	1.5	1.5		0	1		1	0	3	1	1	1
0	0		3	2	1	42	0	0	2	4.2	3.1	0		1	0	0	1	1	0	0	1
1	0	0	1	1	0	50	0	0	0.5	1.2	0.7	0	0	1	0	0	1	1	1	1	1
0	1	0	3	1	0	63	1	1	1	2.8	1.8	0	0	1	1	1	0	4	0	0	1
1	0		1			37	0	0	1	4.5	2.5	0	0	1	1	1	1	1	0	1	1
0	0	0	2	1	0	57	1	0	1.5	2.8	2.6	0	0	0	0	0	1	2	0	0	1
0	0	0	4	1	0	62	1	1	4	3	2	1		0			1	4	0	0	1
0	1	0	3	3	1	70	1	1	3	4.5	3.5		1	0	0	1	0	3	1	0	1
1	0		1	1	0	24	0	0		1.8		0	0	1	0	0	1	1	1	1	1
1	1	0	3	1	0	70	1	1	3.5	5.5	5	0		0	0	0	0	3	1	1	1
1	1	0	3	1	0	52	0	1	1.8	2.6	2	0	0	0	0	1	0	3	0	0	1
0	1		2	1	0	50	0	0		3		0	0	1	1	1	1	3	0	0	1
1	1		2	1	0	61	1	0	1.8	3	2.3	0		1	0	1	0	4	0	1	1
1	0	0	1	1	0	38	0		0.5	3	1.6		0	0	0	0	1	1	0	1	1
0	0	0	2	1	0	36	0	0	3	3.8	3	0	0	0	0	1	0	1	0	0	1
1	1		2	2	1	24	0	0	2	3	3	0	0	0	0	1	1	1	0	1	1
0	1	0	2			47	0	0	2.2	3.5	3.2	0	0	0	0	1	0	3	0	0	1
1	0		2	2	1	37	0	0	1.5	2.4	1.8	0	0	0	0	0	1	1	0	0	1
1	1	0	2			28	0	0	1.8	2.3	2.1	0		0	0		1	1	0	1	1
0	1	0	1	3	1	39	0		0.3	0.3	0.3		0		0	1	1	1	0	0	1
1	1		1	1	0	49	0	0	1.6	1.9	1.7	0	0	1	0	1	1	4	0	1	1
0	0		2	2	1	55	1	0	1.2	2.2	1.7	0	0	0	0	0	1	2	0	0	1
0	1	0	2			41	0	0	1.7	3.2	2.6	0	0	0	0	1	1	1	0	0	1
0	0	0	1	1	0	56	1		1.2	1.5	1.4		0	1	0	1	1	1	0	0	1
1	0	0	3	1	0	49	0	1	1	1.1	1	0	1	1	0	1	1	3	1	1	1
0	0	0	3	2	1	56	1	1	0.6	1.3	0.7	0	0	1	1	0	1	3	0	0	1
1	0		2	1	0	62	1	0	2	2.5	2	1	0	1	0	1	0	2	0	1	1
0	1		3	1	0	28	0	0	1.8	4.4	2.7	0		1	0	1	1	1	0	0	1
1	0		2	1	0	27	0	0	2	2.7	2.2	0	0	0	0	0	1	1	0	1	1
0	0	0	1	1	0	70	1	0	1	1.3	1.2	0	0	0	0	0	1	1	0	0	1
0	1		2			25	0	0				0	0	1	1	1	0	1	0	0	1
0	1	0	3			39	0	0		4.5		0		1	1		0	1	0	0	1
0	0	0	1	2	1	42	0	0	0.5	0.7	0.6	0	0	1	1	0	0	1	1	1	1
0	0		3	2	1	68	1	1		4.2		0	0	0	0	1	1	2	0	0	1
0	0	0	1	2	1	72	1	0	1	4	2	0	0	0	0	0	1	1	1	1	1
0	0	0	1			69	1	0		2			0	0	0	1	0	1	0	0	1
1	1	0	2	1	0	19	0	0	2.4	3.2	2.8	0	0	0	0	1	1	1	1	1	1
0	1	0	2	1	0	52	0	1	2.2	2.5	2.3	0	0	1	1	0	1	3	0	1	1
1	1	0	3	1	0	51	0	1	3.2	6	4.7	0		0	0		1	3	1	1	1
0	0	0	1	2	1	80	1	0	1.2	3.7	2.7	0	0		1	0	0	1	0	0	1
0	0	0	2	1	0	29	0		2	3.3	2.5		0	0	0	1	1	1	1	0	1
1	1	0	1	3	1	34	0	0		1.4		0	0	1	0	1	1	1	1	1	1
0	1	0	3	2	1	51	0	1	0.8	1	0.8	0	0	1	1	0	1	3	0	0	1
1	1	0	3	1	0	27	0	1	1.6	2	1.8	1	0	1	1	0	0	1	0	0	1
1	1		1	1	0	21	0	0		1.4		0	0	0	0	1	1	1	1	1	1
0	0	0	1	3	1	48	0	0	0.6	0.9	0.8	0	0	1	1	0	1	1	0	0	1
0	1	0	1			49	0	0	0.8	1.2	1.7	0	0	0	0	1	1	4	0	0	1
0	1	0	3	1	0	71	1	0	4.5	6	5.5	0	0	0	0	1	0	4	0	0	1
0	1		3			28	0	0	3.5	5.1	4.3	0	0	1	0	1	0	1	0	0	1
0	0		2	2	1	56	1	0	2.5	2.5	2.5	1	0	0	0	1	1	2	0	0	1
1	0	0	3	2	1	50	0	0	4	5	4.5	0		1	0	1	0	3	0	1	1
1	1		3	1	0	37	0	0	2	5.2	3.5	0	0	0	0	1	1	1	0	0	1
1	0	0	3	1	0	63	1	1	1.2	1.7	1.6	0	0	0	0	0	0	3	0	1	1
0	1	0	3	1	0	72	1	1	2.5	5	3.5	0	1	0	0	0	1	3	1	1	1
1	0		1			55	1	0	0.7	1.3	1	0	0	1	1	1	1	1	0	0	1
1	1		3	1	0	48	0	1		4		0	0	1	0	1	1	3	0	1	1
0	0		2			40	0	0				0	0	0	0	1	1	1	0	0	1
0	1		1	1	0	24	0	0	0.6	1	0.8	0	0	1	0	1	1	1	0	0	1
1	0	0	3	1	0	45	0	0			5	0	0	0	0	0	1	3	1	1	1
1	1	0	3	3	1	46	0	1	1.2	2.5	1.5	0		1	1		1	3	1	1	1
0	0	0	1	2	1	62	1	0	1.5	1.8	1.5	0	0	1	1	0	0	1	0	0	1
1	1	0	3	1	0	79	1	1	2	4.5	2.4	0	0	0	0		1	3	1	1	1
1	1	0	3	1	0	78	1	1	2.5	3.5	3.5	0		0	0		1	3	1	1	1
1	1		3			50	0	1		2		0	0	1	1		1	3	1	1	1
0	0		1	2	1	26	0	0	1.4	1.7	1.6	0	0	0	0	0	1	1	0	0	1
0	1		2	1	0	27	0	0		2.1			0	0	0	1	0	1	0	0	1
1	0	0	1	1	0	32	0	0	0.6	1.2	0.7	0	0	0	0	0	1	1	1	1	1
0	0		3	1	0	20	0	0		5.5		0	0	0	0		1	1	0	0	1
